# Supplementary material for: Leaderless Bicistronic Design for Precise and Reliable Control of Gene Expression in Corynebacterium Glutamicum
Source: ACS Synth Biol. 2023 Jun 23;12(7):2157–67. doi: 10.1021/acssynbio.3c00246 (PMC10367133; doi:10.1021/acssynbio.3c00246)
Supplement: Supplementary file 2 — sb3c00246_si_002.xls [file sb3c00246_si_002.xls]

## Sheet: Sheet1
Supporting Information Title：Leaderless Bicistronic Design for Precise and Reliable Control of Gene Expression in Corynebacterium Glutamicum Xiuxia Liu1,2,3＃, Manman Sun1,4*＃, Alex Xiong Gao5＃, Rodrigo Ledesma-Amaro4, Qiuwu Fang6, Yankun Yang1,2,3, Zhonghu Bai1,2,3* ＃ Co-first author * Correspondence: manman.sun@imperial.ac.uk, baizhonghu@jiangnan.edu.cn 1 National Engineering Research Center of …
Count	Ratio	Length	Seq
6812	0.000161	62	ATGTCACATGTCGCTGCTCGTCATTACGTGAACGGGGCTCGTGAGTACCGTATTGCAGGCCC
6001	0.000142	62	ATGTGGCGTGGTCTTGACTATGCGTTAGGCGGCTATGATACGCGTTGGAGTCACGATGTGAC
5892	0.000139	62	ATGTGATACTGTACTGATTCTCTGTTCGGCATTGCGATCTCCTCATATTTCATCGCTATAGT
5633	0.000133	62	ATGTCTTTCGCAGAGAAGATTCAGAGGTCAGTTTTTGGGGTTGGTCGACTACAGCCCGTCGA
5425	0.000128	62	ATGATTGCTGGTTATTTATACCTCGCCGTGTCATACGATTTCGTGCGTTTATACTCACACCC
5373	0.000127	62	ATGCGGGCATCCCGTTCCGTCCATCTCACAAACAGCCTAGGTCCGCCCGCCCCCGGGAGGCC
5338	0.000126	62	ATGGGTCCGGTCGGGAATGTTGTGTTGGGCGTTTCGCCTTGATGTTTCTTTTTTTCCTGCGT
5212	0.000123	62	ATGTCTGGCTGTTCTTTCGTCGTTTGGGGTCCCATACGGGTCGCAAAGCGTTTTCTCTTCGC
5060	0.000119	62	ATGGTGTGGAGGGCCGCCTGGTGACGCGGGTGGTAGAACCGGGGGGGCGCGCTGGGCCCGCG
5007	0.000118	62	ATGATGGGTTTCGCTTCGCCTTATTTTCGTGGTTCTTGATTGTTGTCCCTTGTAAAAGCCTA
4901	0.000116	62	ATGGCTCGCGGCCGTTCTACGCGCTGTCAGGTTATCTACACTCACGGCGCTGCTGCCGCGCT
4884	0.000115	62	ATGTACTTCAAGTTTTATGACGAGTAGGATTTTTCGTATCTATTCTATTTCTTTTCTAGGGT
4700	0.000111	62	ATGTCGGCGACGCGGGGATTCCCTCTGTTTCCAGCCGCGTCGATCTGTTCTTACCGTGTCCA
4429	0.000105	62	ATGCGCCCGTGGGTCCTTTCGCACTGGCTTGTTTCCATTCTTTACCCCCCCCTTGGTATCCC
4399	0.000104	62	ATGTGCGGTCACTCCTACATCCTTTTCCTTTCTTCCGGAGGTTAGAGGACTCTCCTTTTCGG
4392	0.000104	62	ATGCGGCCACACAGGGTCCAGCCTGCCTTCGGTTCCCCTACGGCTCTACGCTACGGAGCGTT
4381	0.000103	62	ATGGCGTTATACTGGCACCGCATGGGACGGGTCCACCTAGCTCCGAAGACTGAATTTTCGGG
4369	0.000103	62	ATGAGGTCGATTGATCTTTGGTGAGCTCGTATTGTCCGGGGCATCACGCCTTTGTTAATTGG
4316	0.000102	62	ATGAGCGCCATTTGGAATTTTCGTACTTGGTGGGTTGGAAGCAAGCTCCCAACTACTGTTTC
4248	0.0001	62	ATGTCTTTTTATCTCTTGGCCTCTTTAGAAATCATATGAATCAGAGGATGAGATGAGTCCAC
4204	9.93e-05	62	ATGAACTACGATTCTGGCGTGCCACTGTGTGTGCCGGTTTCTGGTCTAAGGAAATGTGTGCC
4166	9.84e-05	62	ATGGTCGACTCGTACCCGTATAGACGCGTCACGTGCCTCACGTTACAGATCTGACGTCTTAG
4137	9.77e-05	62	ATGTGCTGCGGCCGGGGATGGCGGATTCCACCGCGCGCACTTGACATTACGTCCGTAGGCGG
4112	9.71e-05	62	ATGTTTGCCATGTCCTTATTTCTTGATATGCTGGCTACCGCCTCAAGTGGGTGATTTTTCCC
4083	9.64e-05	62	ATGTTCGCTCCACTGTTTGTCTGCGTGGCTTAAAGCAGCCGACCTAATGTCATCCGCCAGGG
4058	9.58e-05	62	ATGGTGCGCTTCCTCGTCTCGTGTCGTGCATTGGGCGGCTGCCGCCCATTAGACTTTTGAGT
4009	9.47e-05	62	ATGTACACGCGACTGCTCTCGGAGTTAGTTGGCCTTGCTGCGAGTTTTACCGTATCTAGCTT
3987	9.41e-05	62	ATGGCAAGTGCGTCTCGTGGGCCTTCCCTGGTTGTATTCCGGTAGGTGTTGTACCGTCGCCT
3961	9.35e-05	62	ATGTCCGTGGTCTTATGAATCTGTGTTCCGGTATCTTGGCAGTTCCCTGGGCGGCTTTGTCC
3961	9.35e-05	62	ATGGTCATGTGGACTTCATGGGAGGGGTTGGGTATCCGTGGGTATGGACAGTAGGAAATGTT
3956	9.34e-05	62	ATGTAGTGGGTTCCCCCCTAGCACCTTCTCGGGAACCTCTCGTCCATGGGCAACCTAGGTCC
3917	9.25e-05	62	ATGTGGTTGTTGGGTCGGTTTATCCCGCCGGGGGTGTCCTTTTCCCAGTACGGTGATCGTCC
3879	9.16e-05	62	ATGTGATTAACATTGTTTCTTCCGGGCGTTCCTGCGTGATAGTCACGCGTGTAACGACAGAC
3863	9.12e-05	62	ATGAGGGTAAGCGGGTGGGCGCTAGTGGGGTAGACCCTTTCCAACCTAAGGTATACACGTTG
3861	9.12e-05	62	ATGTGATGTTGTTCTCTTTAGGTAGCGACTCGGGCCGATGGATTTATTGTAGGCTATTCCAT
3861	9.12e-05	62	ATGCTTCCTGCTTTGCGCTTCCCCTGTTTTTTCGACTTTTTTGCTCTGGAAGTGGCATGCGT
3848	9.09e-05	62	ATGGGCCTGCCAATTGGTCGTGCTTGGGTGCGGTGACCAGGTTTGGGTATTGTGCTGACTGT
3823	9.03e-05	62	ATGCGGGGGGCTGCTCGATTTCGTAGAGGGTGCTGAGCGTATACCGTACGGTACTCGGGGCA
3821	9.02e-05	62	ATGTTCTGTATTGCCTGCCTAGGTAATGGGTTAATCGGTGACCAACTTCCGGTTTCCGATTG
3774	8.91e-05	62	ATGTTGGCTGTGCGCTCTTCTCGACTAGGTTTGTTCGTTTGACACGGAGCGCCTCAAAGTGC
3761	8.88e-05	62	ATGTTGTCGACCGTAGTCTCTTGACTAGCTGTGCTTTACGTTTCGGCGTCTGACTATATGTC
3759	8.88e-05	62	ATGCGCTTGGGCCGGCTTTGTTGGGTGCATTGGCGTTGAGAGCGTTTTAAGTATCCTAAGAA
3748	8.85e-05	62	ATGATGATTGTTGGCCCAAATGTGTGAATGTCACTTTCCCTAATCTTAAGCCGTGCAACGTG
3740	8.83e-05	62	ATGGCTCTGGCAGGGGTTTGATCGGACGACAACGGCTCGTTGAGGAAGGATCGGTGTTCAGC
3727	8.8e-05	62	ATGTACATGTTATTTCGTGATTCCCTGTTGGTTTCTTTTCTCCTACCTTACCATCCATCTGG
3691	8.71e-05	62	ATGCGCTACGGAGGGTGATGCTGGTCTTCCTATTGTCAGGTTCATTGAACTCCGTTTGCGAG
3680	8.69e-05	62	ATGGTTCGGTTCTTGGGGGGCCGGGGCTCACTCTGGCCTGGTCCAGTCCGCGATTTTATGCA
3662	8.65e-05	62	ATGACAGAGTATGTGTTGTGGGACCCATGATGGCACCCTCTACTGCTGAGAGTTTAAATTTG
3631	8.57e-05	62	ATGACAGGGGCGCTTATAACTACCGTAAGGTACGGTCGCTCTTGTTATCGAAGTACAGTGGG
3570	8.43e-05	62	ATGGCCCGGGACCGATGACGCGCGGCTGTCTGCGTGCGCTCCTTCATAACGGGCTCCCGGGT
3546	8.37e-05	62	ATGGGCTTGGGTGGATGCTAGGCCTGGTTTGTCTGTATTCCTCGCTAGTATGTGTCGATTTT
3534	8.34e-05	62	ATGCGCGGACCCGCCGTTTTGAGCGGCGTCCCTTGGCTTCTCGTTCGTGGAATCCTCACGTT
3422	8.08e-05	62	ATGGTGGCGTGTGTCCTACGACATCACAGTGTCAACTTTTGCGCATCTTCTGGTCTGAGAAG
3410	8.05e-05	62	ATGGTTTTGTCGAAGAACCTAGTCGTACCTGAGGTTATGTTTTTCGTTACTCATATCCCGCT
3397	8.02e-05	62	ATGTAGGTGTTACTGTGGCATTTTCTTTTTAAGCCCACACGGTTGGGGCTACGGGTTCTTTC
3353	7.92e-05	62	ATGGATCGACGTTTTAGTGTTGAGGTGGCGATGGCTTAACACTGGTTTCTTCCTGGCTCTTT
3332	7.87e-05	62	ATGGCGTCCCCGTGACGTGATGCTCGCTTGGTTCGCGTGTCTTGAGTGGCACTGTGATCGGA
3329	7.86e-05	62	ATGCTTCGTTAGTCAACTAAGGATAACGAGTTGGTCGCACAAAGTGGTTAGTGTTAAGCGGG
3325	7.85e-05	62	ATGGCGTTGGGTCATATCCGTTCTTTTGATCGTTCGGTAACTGGTTGGGTATATGAGTTTGC
3302	7.8e-05	62	ATGCCCGTTTCCTAAGCTTCGGCCCCGCCCCAGGTTTTCCCGTTATCTCCTGCACCGGCCCC
3298	7.79e-05	62	ATGTTTCCCGCGGTTTGGCTTTCACCATAGCTGGCCCGCGTGGCGCGGATTATAGGGGCATG
3239	7.65e-05	62	ATGTTCCTGGCGGTGCCACTCAATTTTATGTCTGATGTTTTTTTTAGATTACCATCAACTTT
3225	7.61e-05	62	ATGGGTGCGCCTTGCTCGGCGCACTGGTGGTCTGTTGTGGGTCTTATTAGGGTAGAATAGGG
3206	7.57e-05	62	ATGCACGCGGTGGCGCGGTTTCCTAGGTGTGAGTCAATGACGATCATGACGATACAGTCGAG
3178	7.5e-05	62	ATGGCTGCACGCGGTCCGGGATCGGACCTACATGATACCATTCCTGAATATTTACCATTCTT
3178	7.5e-05	62	ATGATAACGTCGCTGTTCCCCTAGCGTTCGTACCTATTCCACCTAACGGAACTTCCGGCCCT
3177	7.5e-05	62	ATGCTTGTTTTTGGCTGCGGCTAGCCAGCTCCTCGGATAGCCACTATGCAGCCCTCCGCCTA
3124	7.38e-05	62	ATGGGATCTCCTTCGAGTTTCCGGCGCTTGCACGAATCTGTCGCGACTAGCGCAAGTCTCGC
3124	7.38e-05	62	ATGAGCGGCCTTCCCTGTCATGCGTGTCGGGGCACCTGCGCGGTCGGCGGGTGCTAAATCGA
3080	7.27e-05	62	ATGCTTGAAGGTCGGTCAGCCGGGGGCCTTGGCTAAGGTTCGCCGCTACGAGCTGGCAGCTA
3079	7.27e-05	62	ATGTCATCTGATTTCACTTTTGTGTTGCTTTTACTAGCAATCGTTTGACCTTTCTCTTCTGA
3077	7.27e-05	62	ATGGCTAATGTTTGTCCAGTTCCATCTGGTCTCACGTGCTTCGTCCGTGCCCACCCTGTTTC
3055	7.21e-05	62	ATGTTTCCATCGGGTCTACCGGTTAGGTCGGCCATATCGCCTCTGAGGTCGTTCTCTAGCTG
3048	7.2e-05	62	ATGGTCAGAGCGAGCCCCGTCAACTCCTTGCTGTACCACCGCGGCCGGGTCAGGGGTCATCT
3044	7.19e-05	62	ATGGTGTTCGTATTCCCTGTACCGTTCTTTTTCGTAGCTGCGCGTGTCACAGTGTCCCTATT
3039	7.18e-05	62	ATGGCCTTCCCCTTCCCCCCTCCGACCCATCACTTCTCATCAGCCCCCCGCCCTCGGCTTGC
3032	7.16e-05	62	ATGGCCGTGCGTCCTGGGCCCGACCTGTTCCTAGAGCTTTCGGGCAGGGCAGCGACGAGGCG
3024	7.14e-05	62	ATGCTTTGCTTACGGGCCCCTTTCGGTGAGAGGCAGTGAACTACGTTTTCCCATCGCGTGTA
3001	7.09e-05	62	ATGGCGCGCTCGGTTTTCGACGGTGTGCATCCCGCTCGATTGGCAGGTCAGGGCACAGGAGC
2988	7.06e-05	62	ATGACTATGGTTCGCTCTAGCTCCCTGGCCCAGGGAGTAAGTTGCACTATTCTTTTTAAGGT
2973	7.02e-05	62	ATGACAAGGTCATTGTGCAATCTTCCTGTGTGGTGGTTAAGGTTGGAATGCTTCTACAGATT
2958	6.98e-05	62	ATGTCCGTTGATATTTCGGGGTTTGAATTCCACGTCTGCGCCGGGATTAGAGGAACAGACTT
2949	6.96e-05	62	ATGACGTCAGGTAGCGTATCTGTTATGCTTGCTTAACCTCGCCCACACCTTCCCTTTTACCT
2940	6.94e-05	62	ATGTTTTCGGCAGCGGGGCTTGGCGCGGATCCGTATCCTGCGGCCCAGAGCCACAGGCCTTC
2932	6.92e-05	62	ATGGTCCCCGTCTGGCGATGGCTCAACGGGGGGATTCTTCGCTCCTACGGTGGGCTATAGAG
2919	6.89e-05	62	ATGAAATTACAGGGGCCTCCTTCGTTGTTCGACCTATATACTCGTCTGTTTAGTTCTGCCCG
2913	6.88e-05	62	ATGTTGACTGCCTCGTGCCAACGATATGGTACGCCTGAGGGTCATTCGTCAACCAGGCTTGT
2906	6.86e-05	62	ATGTAGGGTGCATTATACTCCCCGTATCTTAGTCGTTACGCGCCATTCTTTTTGCTCTCCTT
2892	6.83e-05	62	ATGTTTTGGGGGAGGTCGAATTCGACAGCGATTCCGGGGCTTCACTCGCGTGTCTGGGCGTA
2884	6.81e-05	62	ATGGCGCTTAGGTGGCGCGTTGGGCCGGAGCGCGAAACAGGCCCATTCGCTATGTTCGTAAC
2878	6.8e-05	62	ATGCGCCCGCCCCGCATGAGGCCGATGCTCTGGCCCTTCCCAGTTTGGTGTACGGTGAAGTC
2876	6.79e-05	62	ATGGTGGCTGCCTAGATCTGACACGCCCACGCAATCGACACGGTGGTGACACCCGATCTCGG
2870	6.78e-05	62	ATGAGGGTTTTCTGTCTGGCATTATTCTCCTGAGTAGCGCCTCTAGAACTATGTCTGGACTG
2860	6.75e-05	62	ATGGGCTGTGTCTGTAGGCTAGGGCCTAGTCGTCTCAGTGAGTACGCACTCTATCACCTATA
2853	6.74e-05	62	ATGGGGGTTTTCGGTCTTAGCTTTGTAGATTGTGTGCTCGTTGGCTATTACTAGGGCCCATC
2844	6.72e-05	62	ATGACAACCGTGCTTGACTTCTGTATCGGCGCCATCGAATATGCTTTTGTAACTGGCGTGTT
2836	6.7e-05	62	ATGTTTTCCACTGGCGGAGCTTGAGGGTGCGAGGTCTTTCGCAGGTCTTAATTTTAGAAGTT
2824	6.67e-05	62	ATGTTAGTGACTCCGGGTTAGCGCGGTCTCCGAACTGTGTTGCTTCTCGGTTGTTGTCTGGT
2823	6.67e-05	62	ATGCCCCTTCCCCACGCCCGCCGTCCGCTTGCGCACTCATCAACCGCCCTCTCACCGCGTCT
2822	6.66e-05	62	ATGTTGGGTATTTGGCCCTCAGGCGTTGACTGGTTTCTTCGGTAGCAAGGGGAGTGTGGTTC
2811	6.64e-05	62	ATGTGGTCCCTATGGCCTCGGTCATAGGAAATGAGTCAGTACTTTGTTTTAATTTTCGATCC
2807	6.63e-05	62	ATGGCTGTGTGGGACAGCTTGGTTAGCGATTGCCTGGTTCTTTGTTTGTGCCGACTCCCTCA
2805	6.62e-05	62	ATGTCCTACGGGCCCCGGCGAGTGTCTGTTGTTCGTCTCCGGTTGGACGCGGGGAGCGGTGG
2800	6.61e-05	62	ATGTAGAGTATGGAGCTGCATAATCCTTTCATCTTTCGTGTCGGGTACCATGAGTCGACAGC
2800	6.61e-05	62	ATGGTAAGTGGGTAACTCCCCACCACTACCAGTTCTTACACATGCTTTTTTTTCTCTAACTA
2793	6.59e-05	62	ATGCCTCGCGAGTTTCGTCGTTAGTATTATGTCCCATATTTGCATCTCTTCGGTTGTGTCTT
2786	6.58e-05	62	ATGGTGTTCACCGATTCCGCGAGCCTCGTTCGCGGCAATGCTTGCCATAGATCGCAGGAGGT
2776	6.55e-05	62	ATGCGGTTCGCCGCCTCGTGGGCTCCGTCCGGAGTGTTACGCTGACTCCGCAATCGGTGTCT
2772	6.55e-05	62	ATGGGGGGCCGGCCTGAACGCCTTAGTGTTCCTGCTGGCTGGGACGGTGTCCGTGGAGTAAC
2764	6.53e-05	62	ATGCCTGAAATGGGTGCTGGGTTTGTTGAGAGGGTATATTACGCCACTTTAACTCATATAGG
2746	6.48e-05	62	ATGGGCACGGTGTGGGGCTATTTGTCGGGAAGACCGGACTGCGTGATTTCTCGCACTGTAGT
2742	6.47e-05	62	ATGTCGTGCTTCTTTCGTCGTGCGTGTGCCTCGCTGACGTCCCCGTTCGGATATTCAACGCG
2738	6.46e-05	62	ATGGTTTGTGTGATTCTTCTCTTTCGTCGGTCACCCGGCTGTGTTTATCCGTTCTTCTTGTA
2738	6.46e-05	62	ATGGTAGTAGAACGTGAGGCGATGCCTCGGAGGGGGGGGGATCGAGTACATTGGTTATGACC
2735	6.46e-05	62	ATGCGGGTTATCTGTGCTAGTGATATCCGGCTTAAACAAAGCTTTTTCATCGATCTGACCGA
2689	6.35e-05	62	ATGACCTCCCTACCCCTTAGACCCCGCACCTGCGTCAAACAGCCTTTCTTTAGCGATAGGCA
2684	6.34e-05	62	ATGCCCCCACGAGGGTGTTTCTAGTGCTTGCGTGCCCATTCGCTTCTTGATCTGGCGTATCA
2680	6.33e-05	62	ATGGGGAACTTTCTCGCTCGCCGTGAGGGCCTGCTCCTACATACGACGCCTTCAGTCGACAT
2661	6.28e-05	62	ATGCCCGCCATATCCCGTGAGTGACTTACATTCTGGTACCACTCACAATCCGGTGCCGCCTA
2655	6.27e-05	62	ATGGTTAGAGTGCGTGTCTCCGATTGTCGCCTACCCGCCTGGGCTTGTCGACAATGTTCCGA
2648	6.25e-05	62	ATGATCCGGAGAGGTCCCAAATTTACCATGACTCAGGGTCGGTCGGATCCTGATGCTTACGC
2646	6.25e-05	62	ATGTCAGCCTGCAGTCTGCGGGTAGAGATGCCGTCGTGTGTTCTAGTGTTACTTTTTACACC
2644	6.24e-05	62	ATGTCCTTTGTGTTGGTCCAGCGGATTAGGTCCAGTTGGGTTGGTTATCGTACGCAACTCCC
2632	6.21e-05	62	ATGGCGAGCGGTATTTAATATGGATTTTTCGGTGCATGTAATGAGCCCCACTGGGTCTAAAT
2629	6.21e-05	62	ATGTAGGGTGTGGAATAGGAGAGACGCACTGGCTGCGACACGTAGAATTTCGTCCAGTAGAA
2591	6.12e-05	62	ATGCACGGAGTGCTTTTGTAGGTTAAGTGGCAGTGCTTATGTTATAATCTATAAACGCCTTA
2588	6.11e-05	62	ATGTTCGGTGTCCTTATAGAATCACTCATCGCCCCTAGCGGTACTTTGCCATGCAGTTATCA
2583	6.1e-05	62	ATGGGACTTGTCCCGGGGGTATGGGCATTCTCTTAGTCGAGGGCCTTGAGGGGCAAGTACTC
2578	6.09e-05	62	ATGGCACGTACTCGGGCCCAGCCCATTACGGACGGGTCGCTCGGCCATTATGTGCTCACCTA
2573	6.08e-05	62	ATGTGTGTATGTACATCGGCTACTCGGCCATCCGTATGGATTACGGTCTTTTGGCAGTGGCC
2562	6.05e-05	62	ATGGGCGGTGGAAGTTACCTCGCGGTGATGGAACATGTGAGGCTATATCAGGTGCGAGTTCG
2560	6.04e-05	62	ATGCATACCTTGTGTATCAAATTGGACTCACTTTAACTCTTGTGCGCTATGCACCCGTTTGG
2553	6.03e-05	62	ATGCCGGAGTGTTTACTATGCTTTGACGAGTTGAGTTAGTCACTGGGGGGTTGCGTTTCCCC
2542	6e-05	62	ATGGGGCGGTTCCGTTGTCTTGGTCGGATTTCCCGTCTCAAGGGGGTGGGGTTGGCTATGCG
2536	5.99e-05	62	ATGTCAATTCACCTATCGGGTTCGGGGCGGCCGGCGGCATGCGGGGCCATGCGTCCCCAGTG
2534	5.98e-05	62	ATGTTGTTCACGTATTTGCCCTCTTTTCTCTGCGCGTGCCCGTCTGAAGTGTTCCCTTTTCG
2518	5.95e-05	62	ATGTCTTTGTCGGCTCCGTGTTTATATACGATTTCTGATTTGATTGTAATCAGTGGCTTTCA
2517	5.94e-05	62	ATGGTGGACCGCTCCATCCGTCCTCTCTTCCCCCTCAACCGGTCTGCCGACTCCGCTGGTTC
2507	5.92e-05	62	ATGTCTCTTTTAGTCTTATTCAATTTGGTATTTTGCGGAGTTACGTCGGGTTTGTTTTCTAT
2503	5.91e-05	62	ATGCCAGACATTCATCCTTCGGTTCTATGCGTGGCTATTTAGTTTCGCATATTCGGAAAGTG
2498	5.9e-05	62	ATGTTCTTTTTTCGAAGTGTGGGTCCGTACATATCTCCGTCGTCCACTTCCTTCTGCTGTTT
2493	5.89e-05	62	ATGCCTGTACTTGTCCTCGGGCTCCCGGGTGCGAGGACCGAAGTTCCGCCTTCTCTGCGCAT
2492	5.88e-05	62	ATGGTCGGTCGGGTGCGTGTAGTGTCTCGTTTTACGGCAGGAAGGGACATCATAAATTTATA
2490	5.88e-05	62	ATGCAGAGGGTGTGTTCTATGTCAAGCCCGGCTGTATTGGAATTGTCAATTTTGGCGATGTT
2484	5.87e-05	62	ATGATTTGCTGTCTCAGGTTCGTAATACATCCACCTCGAGGATGTCGTTTTCTGTCTGGCTC
2466	5.82e-05	62	ATGGCTTCCTCCGTCGGTCTTACTGTGGGTAATGGAATTCCGTGCATTTCCTCCCGGTTATC
2457	5.8e-05	62	ATGCGAGGGCTGGTCCGTTGGTGGACTGGTCTTGACCTCCCCTCTTTCGCCCCACTGCAATG
2455	5.8e-05	62	ATGACGCGTTTGATCCACCATTTTGCCCTGCGACTCCTTCCACCGTACTGAGACTCCATGGC
2444	5.77e-05	62	ATGGATCGTGACTTTCGGTTTCGCAGTGGCTCCATTGTAGATTGGGGGGTTTCGCGGAGCAT
2444	5.77e-05	62	ATGAGGGTCTTCCCGGGGAATATTTGGTAACTTGATGATGGTTATATACGTGTGCTCGGTCG
2440	5.76e-05	62	ATGCGATTTCTCCTTGTGATCGAACTCCTGGCGTTTCCCACCCACTTTGTTTTAGTTGACAC
2435	5.75e-05	62	ATGCCTCCCCGTGGCCGCAGCCCGGGTCCCCGACTCGGTCACAGCCCAAGATTCGAAGCTTG
2434	5.75e-05	62	ATGTTCTCAGTCGTGTTATTTGCGTTGGTTTTCGGGTACCTGTTCAGAGTTGCTCTTCCTTC
2427	5.73e-05	62	ATGCGGGTCCCGCTTTATCGAGGCTCACCATTTTCGAGACGGTCATCATTGTTCTTCGTATC
2420	5.71e-05	62	ATGGCCCCGCGGGGCGCCCGCCTCCCCCTTCTCGGGCGTTGGGCGCGCCGACTTCTCAGCAT
2419	5.71e-05	62	ATGGGCCCGTGCAAGTCTTTTCCGAGCGTTATTCGCGGAATCTGGGCCAGCCCCGCCGGGTT
2416	5.7e-05	62	ATGTTGTCCAGTTATTTACTATAACACGCTGATGCCGTAGCCTTCTACTGTACCGATCGGTG
2415	5.7e-05	62	ATGTTCGCGCCGTATTACAACGGCTTGAGCCGGTACGAAGCTGCACGCGCATACCCGGTTCC
2400	5.67e-05	62	ATGGAGGGGGGCGGCCATGTGTCCGGGAAGTGAAAGACACGATCGCTGGGTCTTTACTGTGG
2399	5.66e-05	62	ATGTTTGTCTATTGTGCATAATTGGTGTTCTGTTCGGCACCGCCCCTTTCAATTACGTAATT
2386	5.63e-05	62	ATGTCGCCTCGCACTGCTCGCTTAAATGGGGGTAAGGTGCAGGTTGGCAGGTTGTGGTACCT
2384	5.63e-05	62	ATGATCTAATTTACAAATTTGCGCGCTTCTTGTCTCATGCCACTCTAAAATTTTGTCAGTCT
2377	5.61e-05	62	ATGGGTCTCCCAGTTTGGACGGCTTATACGAAATGTCGGTAGCTTTTTGTTAAGAGCCTTTT
2376	5.61e-05	62	ATGTGTGACGCTCTCCTGGCTCTCTGGTCTACTTTTGGGTTTTGATTTTCCGGGACGTGAAT
2373	5.6e-05	62	ATGATGTCTGAATGCTGGTCAGCGACCTTGTGGGGCCACCTTCCAGGGCATCTAGTTTGGAT
2344	5.53e-05	62	ATGCGTATGGCTTCTATTACTCAAAGTGGTGTCTTGTTTGTGTGTCCTTGGGTATCAAGCAA
2343	5.53e-05	62	ATGTTACGTTGGACCCGGGACAACGGCAAGGGTGCGTCTCAAGTGGTTATTACGGTCTTTGT
2342	5.53e-05	62	ATGGTTGTCCGCGTCTCTCCTCTGTTTGGATGTATGAGATACGCTGCCGCCGGGTTAGGTGG
2340	5.53e-05	62	ATGTCGGGCCGTTCCTCGGGTTACTTTTACCGGACTGTGTTTCCAGTCGCGTCTTACATTTT
2337	5.52e-05	62	ATGTGTTCGGGGCGTGGCCCCCCGGCCCTCGTGGCTTCGCTCCCATCCGGGGAAGCCATCAC
2336	5.52e-05	62	ATGGCTCCGGTTATGTCGGAGGGCCGCCTTCGATGTGGCGAAATTCCTGGGTAGTCGGGTGC
2331	5.5e-05	62	ATGCCCAAGTTGACGTTCTCGACGACTGTTGTGGGCCTCGTATACACTAGCGGCCTGTCCTT
2327	5.49e-05	62	ATGGATGACCCCCTTTTCTAGGCGCACGCACTTATGTGGTACAGACAGTTTCGCGACCTTTG
2316	5.47e-05	62	ATGTTCTTGGTCGTCGTACTTTAGCAATTGAGGCCGGGTTTGCATGGGGTCCGATTTACCCT
2312	5.46e-05	62	ATGGGCAGTTCTGTCGTCGAGGATGGAGCATTTTTTAGACCTTTTTGTGTGATTTCTGAGCT
2310	5.45e-05	62	ATGTTGAAGACATCCGTCGTGATAAATCGCTGGTCTTAATGCTCCGATGCGAGTTTTGTTCA
2308	5.45e-05	62	ATGAGCGGCTCGGCGACTGGACTCCTGAACCCTCTGATTGTGGTGGTCAGGTGATAGCACTA
2302	5.44e-05	62	ATGTATTCCTGCGTCGGGGGTAATCACGTATGGTGTAAGGCCTCAATCGTTTCGGGGCTGTT
2298	5.43e-05	62	ATGCATGCTCTTTTTGTCTGGCACGGTGACTGTGCCTCCGTATCCAGTCTGCCGTGTACAAT
2288	5.4e-05	62	ATGGAAGACATCTTGACGCTAGTAAGTCTGGATGGTCATTTGACCCGGTCTTCGCTGCGCCC
2288	5.4e-05	62	ATGAGCGCGGGGGCATATAGAACGCGGCCCGAGCCCCCTTAAGCCCACTGTCTAATAGCGCG
2284	5.39e-05	62	ATGGTCTGCTCTTCGGAGTTTCTCCGAGGGGCGCAGGAGCTTTCGTTGGCCAACGGCTAGCT
2281	5.39e-05	62	ATGAGGAGACGGTATCACTGCCGGGTTGTATCTTCGGTTTGCCCATAGTCGGATTCGGTATC
2271	5.36e-05	62	ATGGCAGCCCGGGCGTTGGGTCGCTTCCCTGGTCGCCATCCTGTTGCTCTGCGGGCTGGCGG
2269	5.36e-05	62	ATGCCTACGTCGTTCGTTCGTCGGTGTGGTGGTTTGCTAAGCTCTACTCGACTCCTCGCTTA
2268	5.36e-05	62	ATGTTTCGTCGTGCGTTCCATGGTGGGTGCGTTTCCAGTCGATCCTGATGTCGTTTACGTCT
2267	5.35e-05	62	ATGTTGCGGCAGCGCCGGGCCGTTAGCGCGGGTCGATCTCTTCCGCCCAGCGCGGCGCATCA
2263	5.34e-05	62	ATGCCTCGCTGGAATAGATCATACCGGTTCTCTCGCTAGCCTAGTGTGGTGTCTGTTCTTGT
2259	5.33e-05	62	ATGCCCGCTGGTACGAGCGTCGTTTCTAAGAGCTTCCTCATCATGTGGTGGTGTCGACTCGT
2257	5.33e-05	62	ATGGTCCGTGGGGGCTGCGTAGGACTTTGTCTCAATCGTGGATTATGATATCCATAATAAGT
2256	5.33e-05	62	ATGGCCCGTTCCTGGAGCGTTTTCTCGGCTTTTCTTCGCTCGCATTGTGGGGAATCGGTTTT
2252	5.32e-05	62	ATGGTGGGGTCGCGTGTCGTGGCGCGGTCCCGGCTGGGCCTGGCGCCCTCGGGCTAATCTTG
2249	5.31e-05	62	ATGTCGTATGGTCTTGTGCGGCGTGCCCGCTCCTAAGCCTACATGGGCTTACAATGGGTGGT
2247	5.31e-05	62	ATGCTGGCGGCTGCTGACTTCTCCACCCTCGCTATATTTAGGTATGCCACGCTTGCCTTGCC
2242	5.29e-05	62	ATGGCGGCTTCGCGACACCGGGTGTCCGCTTCACGGTCAGCCTCGACAACACACCTTCTGCG
2236	5.28e-05	62	ATGGGCTTCTCGCTTCACCTGCCCCGCTCCACGACACCGACGTGTTCGACCGGTGCGCCCCC
2223	5.25e-05	62	ATGGAATATATAATATCGTCGGTGGTTGACAACATCGTCTTACCATTGGGACATTTGGTCTT
2215	5.23e-05	62	ATGTCGCGCTCCCGGGGTTCGCCGGTTCATTTGTACCCGAGTAGCTCCGTTCTACTCCGCGA
2211	5.22e-05	62	ATGTGTGTTCCTCTCGCGGACTACGTTAGTGATCTTGTTCGTAGTTACTGTTCATTTCTCCA
2210	5.22e-05	62	ATGGGTCCCCGCGTCGCAGTCCCACGGGCAAACTGCCGCTAGGGCGCATTTGGCTGGTCTCC
2206	5.21e-05	62	ATGGGGATGGCGGGGTGACTCGTTAATCGGGTGGGCGAATCGCCAGCCGTGTGTGTCTCGTA
2205	5.21e-05	62	ATGGCCTTGTTCCTCTGCTGCGTGAGTCTCCACCGCTTTTTGCGTTAGGAATCAAAGCGCAG
2205	5.21e-05	62	ATGATTCGTTCCCAATCTTTCTCCCTTGGATATTTTCTAAAACATTATTTTCTACTGTTTTT
2203	5.2e-05	62	ATGTTGGCCTCCCCCCGCCGTCCTTCCCCCAGCTCGAAAAGTCCACGGCGCCCGCAGGTGAC
2201	5.2e-05	62	ATGCGGCGCGGCTTTCTGGGGCTAGGATGGTGGCTTCGCCCTCCTGGTTGGCGCTCGTGCAC
2198	5.19e-05	62	ATGTTCTTAGCCCTAGTGGTTCTGCCTAATGAGGCCCGGTTCTTTGGCGGTCATTTCCCGTA
2190	5.17e-05	62	ATGTCTACCCAGCTCTGCTGGCTGGCCCTTGCCTTCTGGCTCATCCGGTGGCCCTCGCGGTC
2188	5.17e-05	62	ATGATTCTGTGGCGCTTATATTGGAGGTGAACGCCTATTAACCTGTTCCTGTGCTATGCATC
2186	5.16e-05	62	ATGATTCCTTGGTCCTCACCATTATTGATGGAGGTTGCCATTTTATTTTTTCAGCTCTTATT
2185	5.16e-05	62	ATGTGTCTGCCCCTTTGTGTCTGGGTTGGGTTTCTACGCTTCTCCGGTGTAAGGTCCTTTAT
2185	5.16e-05	62	ATGATGTGGTGTTATGCTATGTGGCTGTAGTAGCTTAGCATATTCTTAGTGTACTTAGCGGG
2180	5.15e-05	62	ATGTGGCCTATTACTCCACTCGGACCACCATGCTTGGGCAGTGTCGCCTCCTCTGACGGCGA
2180	5.15e-05	62	ATGTATCGGGCTTGCCCTTGGTAGAGTTCGTCGTAGGTTAAAGTTACCCGGTTGATGCTGTG
2179	5.14e-05	62	ATGTCTCGTGTGGGACGCCGTTAGGGCTTCCCCGGGTAGGTTCTTGCAACAGTCCAGGCGGT
2178	5.14e-05	62	ATGTTGTGGTAATATTTATGTGATCGTTAGCTGTACGGTTTTGTGTGGTTTGTTTAAGGCCG
2178	5.14e-05	62	ATGCCGTTTGATGTAAAACTGACTCGGTGTATGAACAGATTAGCTGTTATAGCGCGCCGGAG
2176	5.14e-05	62	ATGCCTATCGAACTCTCCTTCACTGAGCGCTCTGTTCGTGATTGAACAATTAGCGTCAGCTT
2173	5.13e-05	62	ATGTTAGAGAATCTTCTTTTGACCTGGCTTGTCATTCTTTATGCGAAAGGCTTTATCCTATT
2169	5.12e-05	62	ATGTTTCTGGTCTATGCGTTCTCTTAGTCTTTGGATGTCCATGTGTCTAAAATCATGCATTC
2168	5.12e-05	62	ATGTTGCCTTGTATCAGTAAACTTCTTGCCTCGTGGGTGCTGAATTAATTGGTAGCTTCGTT
2164	5.11e-05	62	ATGTGAATCTGGCGTCGCAGAGGCATCGCGTTTGCGTTTTCGTACCGATCGCTTAGCGAAGG
2162	5.1e-05	62	ATGCCCTTTGGCTGGCAGGGACTCGGGTCCGGCGTCTCGTCACCTCTGGACCCGGGCACGTG
2156	5.09e-05	62	ATGGTTGGGCGGGTGGGTTGTTGCTTCGGATTCGGCCTATCTGGTCGAGAGCGAGTGGGTTT
2153	5.08e-05	62	ATGACTTGGTGGGGTACTGGCACGCTTAGCTCCTCCCCGTCCTAAACTTCCGCTTAAATTGT
2150	5.08e-05	62	ATGCCGTGGCTGTTGTCGGCTATTTACTGCACGTAGACTGTTGTCGGACGGGTCGTTAGGCA
2149	5.07e-05	62	ATGTACGAAGCTATTCGGGTGCTCACCGGGGTTAGCACGGCTTGATGGTGACCCGTCAGCTT
2146	5.07e-05	62	ATGATCGCTCCCGTCACCTCATGTGTGCACAGGCTCGTCGCCCCGCATCATACGAGCTACTA
2141	5.06e-05	62	ATGATTTCCGAGTTCCTTGGGTCGTGGCCTCGTTCATCGTTGTTCTACTATCGCGTCCAATC
2137	5.05e-05	62	ATGTGCCTCGCTTCCTCGCGCGTTATAGTGTTCTCCATGTGTAGGCTCGTCTGTCTGACCAG
2135	5.04e-05	62	ATGTTTTCCTGCGACTCCTTTGTTCCCTTCGATATTATTTTGCTTCCCCGGGCTTAGTGTAC
2134	5.04e-05	62	ATGTGATTTTGTTCATATAGTTAAGTCTTTAGTTTTTTCATTTGGTTCGTCATGTTTGTTGC
2132	5.03e-05	62	ATGTACCTCTACCCAACCCGGCCCCACGCACATGCTACCACTCATCCAAAGAGCTTCGACAT
2129	5.03e-05	62	ATGATACCGATGCCGGACTGATGTGTTCGCTGCTCGGGAATTTCGAACCGAACAAGTAGTTT
2126	5.02e-05	62	ATGTTCCATACCCTGTTGGTTATTACGTTGTTCTTCGTCTGAGCTCCAATTGTCATTTCCAC
2126	5.02e-05	62	ATGGGGTTCATGCTATTGCGCGCCGCCCGTGGGCGGCCACTCCTATAGGTTGTCGCCGAAGA
2126	5.02e-05	62	ATGGGGGCGTGCTACATGGTGTCCCTCCGGAGGGGGGTTACCTCATTGCGTGTTATTTCCTC
2122	5.01e-05	62	ATGGTTGTTTGTTTCTCCTATCCCCGTCTACTGCGTCTCAACCGCAAACTGCTATAACGTAC
2118	5e-05	62	ATGAGATATTTTCCCGATTGGGACACAAGCACCGTCATCGTGCACACTCGTACCTCTATGAG
2117	5e-05	62	ATGAGCTCGTGCAATGTCTGACTTCGTGGTCGCTATTGTGTCCCAAACACTCGCGATTTTGG
2115	4.99e-05	62	ATGCGGTCAATGGTGGTGATTGCGGGAGGTCCACTTGCTACCGTTGATCCGAGCGAGGAGGG
2113	4.99e-05	62	ATGTGTTTTGTCATCACTATCTGGCTTCCGTTTTTGAGCTCACGACAATAAGTTTCTGTGGC
2108	4.98e-05	62	ATGACTCGAGCGGCCGGTCGGCCCCTGTTACGTCCTTCCAGATTAATTTTCATCATCACATG
2108	4.98e-05	62	ATGAAGACCCTCACTCCCTCCCCTGACTTTACGACCCATCGTTTCGTATTTTCTACAAAGTT
2107	4.97e-05	62	ATGAATATTGTCATCTAGTGCGTTTGTCTGACTATCTGGTAGGTGCAAAGGCGCTTTGTTTT
2106	4.97e-05	62	ATGCTCTCACGCGACTTCTGCCGCCCTGGTGCCACTTTGTTGATACACCCACGGCCGCAATC
2104	4.97e-05	62	ATGCCGGCGCTCCCGGGGCGTGACTTACCTATCTTTTGTTTGCCCATGCTTTGGCTACGTTC
2101	4.96e-05	62	ATGATCCCTTTTGGTCCGTTTAAGCGACTTTGTTCCTTGTAGGAATCTTCACCTAGTTTGTC
2092	4.94e-05	62	ATGACGCGATCGATACATGGAATCAATGGTAATGACCTGGTGATTCTGCTTTAGCAGTAAGT
2086	4.93e-05	62	ATGGTAGTCTTGTTCGGATTCAAGTCGCGGACCGGGGCGAATGCCTTCAGTCTAGGCCATGC
2084	4.92e-05	62	ATGCACGGCTGCTTTGGCTCGCACGCTTGCCTCCCGTTTTGCGCGCGGTGACTTGTTAATTC
2082	4.92e-05	62	ATGTGGGATCGTGGTTTATATGAGCTCCAGGTCGGTGAGGAATCTGTTATTTCGATAGCGGC
2080	4.91e-05	62	ATGGTCAAAACGCGGACCTATCTTCGGTCCTTCGTGACCCTTATAGCTTACGGTTCAGCTCC
2076	4.9e-05	62	ATGTGCGATGCATTCCGAAGTGCGGTGCCTCTAGCCCGATGCACTGGACTTTCCATGTCAGT
2074	4.9e-05	62	ATGGGCCGATGCACTTTCTGGGTGAACCGCAGCTTCTGTGCTTGGTGTTGCCTAGGTCTCTC
2074	4.9e-05	62	ATGGACCAGCTTGTTGCCTAGTCCCCTGATAGCCACTTTCAATTGGCTTTGGTGGTTAAATA
2074	4.9e-05	62	ATGAGGGCCGCCTTCGGTAACTGTGTTTTGTGGAGTCCGGTGGTCACTGAACTGATCAAGAT
2073	4.89e-05	62	ATGTCTGGTTGTTGCCGTGCCCCGATCCGGTTTGACCGCACCGACCGTGGTACGAGCTTCTC
2073	4.89e-05	62	ATGGTTTGGGTTCTTTATTGATATATTGTACGATGCGTTCGCGTCTTTGGCGTTCTCGGACA
2072	4.89e-05	62	ATGTTCGCGGCCGTATCGGGCGGCCCTGCTTTACGGACGATCCGTCCTTAATTAACAAGCGC
2069	4.89e-05	62	ATGGTCGTCGGACCCCGCCATTAGTGCGGTCTGGGTCTCGGCCGCTTCGCGTTGGGCGCCCT
2069	4.89e-05	62	ATGCGCCCCCACGTGCCCATCCGGCCAACCCACCCCGGCGTCGATACCGCCCATATCGTTCC
2069	4.89e-05	62	ATGAATCTGAATAATGCATATTTTCAATTTGTGCATATAATTGCTAGTGTAATACTGTCTCA
2063	4.87e-05	62	ATGTTAGCGTAGGACGGATGTTGGCCCAGCGAGGCCCGTCGCCTGTGCGAGGTGCTACGTGC
2061	4.87e-05	62	ATGGGTGCCGTCAGCGTTCCGCGCTCATATGGTTTTCCCTTTTCTGCTATGGTTTCCCCTGC
2061	4.87e-05	62	ATGGGGCCCGGTCGACGTTTGTGGCCTTTCCTTGTTTTTAGCCTACTGTTTCCCCTCTAGGT
2057	4.86e-05	62	ATGGCTTGTTAAGAAGACGGTGCGTCGGCTTCCGGGTTTCTCATGATAGTGTTCTGGTTGCC
2055	4.85e-05	62	ATGGGAGCGCGCCCAGGACTGTGATGTCTTATAAGTACCCTGGTATCCTCGGGTAAACGCTA
2055	4.85e-05	62	ATGGCTGGGCCGAGACGTGTTTAACCCTTGGTTTACAGTTCTCGACCCATCGTACTCTACGG
2054	4.85e-05	62	ATGGGGCGGCGGCTAGTCGGGTTCTTCGTTAGAGAGCAACTCTCTAGCTGGTACCAGGCCGT
2052	4.85e-05	62	ATGTTTGCCTTGTCCGGCTGCGCTTCCTTGTTGTGTGTTGATTTCTGCCCAATTGGTAATGC
2051	4.84e-05	62	ATGGACGTCTTAATGCCTTACAGGCTCCGATAGCGGACTTGATGAATTATTGCGGTAGTTCT
2048	4.84e-05	62	ATGGGCCCTCTCCGTGCTTCCCTCAAATCCCTCGCGGATAATCGCGGGTTAATTCCGACCGT
2046	4.83e-05	62	ATGATATATGCTGTTTTTGTCGTTCGTCCCTACCTGTTCTGTGTTTCGTCCTGAAGCCTGAT
2045	4.83e-05	62	ATGAGATCACCGTTGTATGATTTCGTTGTAAAGTTGACTGATTTAGCTACGTGCAGACATAG
2043	4.82e-05	62	ATGTGGTATCAGGTCTGGGCGTGTAATCCACCCCTCGTTTCTATTCTTGGCAGTGGAGACTC
2042	4.82e-05	62	ATGGCAGCTGTGTCACCAAGTTTTCGACGATTTGTCATGGTGATATCATGCTTGCCAGCCTT
2039	4.81e-05	62	ATGATATAGTAGGGAGTGCGAGCCAAATTTAATCTTACTTCTGAGAATCTGGTTGGATACGT
2036	4.81e-05	62	ATGGGCTGCGTGGTTTGGCTTGGTAACCATTTGCCCGTGATTCGAATCCATTGTATTATTTC
2035	4.8e-05	62	ATGTGTTCTAGGCGACACGTTCGTGACTGCTCGGTCGTTACGGACAGCCGGCCATTTGTTTC
2031	4.8e-05	62	ATGTGAGAAGCATTTTGGGATTGACAGCTGGAAGGGTTCTCTCGTGCGGGAATCATAGGCGA
2029	4.79e-05	62	ATGCCGGCGGGCGGTTGATGCAGTCTTGGGTGTAAACGATGAATCGTACCCGGCTTGGTTGA
2026	4.78e-05	62	ATGTTATTCGTTCACAATGCGGTTACACTTTAAGATTTCTGCGGCAGGTTTTCGATAACGAG
2021	4.77e-05	62	ATGCGTCTTCCATCCTTTATACCTTGGCAACTTGATCTACTCCCTACAATTTACATTAAATT
2018	4.76e-05	62	ATGTCGTCTTCGTTCCTTCGGGTTTTTATACGTCGCCTTGCCAACCTGCAGGGGAACGTGTT
2017	4.76e-05	62	ATGGCGATTTCTTGTTTCCGGTGATGCCCGGTGGTGCCCCGGCTCACGCGTCGGCCCTCGAA
2015	4.76e-05	62	ATGCCGTATTACGGTACCGAGTTATTCTCGGGAGTTGGATCAATTTTAGTTTTCTTTTCCTT
2014	4.76e-05	62	ATGCTGTACGGCCGGTAGGTGATTCCCGGTGTGGGGTTCGGCACTTCGTCCGTGTGTGTCTG
2013	4.75e-05	62	ATGGATTAGCACGTCAGCGCCGTATCACTGAGGCATTTTAGTGAGTATTGTCGTCTACATCG
2012	4.75e-05	62	ATGTAAGCCTATCGCGGATCACTTCTGTATCAAGATAGATTCTTCCGGATTAACAGTTCGTT
2011	4.75e-05	62	ATGTCGCCTTGTCCGCCGCGTTACATCCCCCTTTCCCCCGCCGCCCTCAAAACTTACACCGG
2011	4.75e-05	62	ATGGTTTGTCCGCCGTTCCAGACAGCCTGCTTTCGGGGCGAAGCGCTGGTCAAGGGACAGGA
2009	4.74e-05	62	ATGCGGCTGGTTGCCAAGAGCCGGAATGCTCGACGTCCTTGGTTGTATCCACCCGTCGTTCT
2005	4.73e-05	62	ATGCGCCCGATTTTTGTGTTAATGTAAGGTTGTTGTGTGGTTATCTATGCTATATTTGAGTT
2004	4.73e-05	62	ATGGGGAAGACCCGATTCGTTTCGGTATCCGAATACTCTGGTAGTCGCCGCCACTGGATGTC
2004	4.73e-05	62	ATGCCACGCTTGTTTCGTCTCACTGCGCCGTGGGCTGGATTCAAGGCTGACAGGCTCCGTTT
2003	4.73e-05	62	ATGGCGTTTGTCCTATAATATCGGCGCCCGTAGCTTATGATGTGAGGTAAGCTTTTTGGACC
1997	4.72e-05	62	ATGGACATCTGTGGGTGCTGGTCGTCTAGGATGATCCGTAAGGGGCTTCTCAGGGAGTTTGA
1997	4.72e-05	62	ATGAGCTGTGTAACCCCCTTCGTGCGATAGGTATTTTTCGTATGCACGCTTTAAGTTCGGCG
1996	4.71e-05	62	ATGTTTCGAAACTGCCCTGGCACGTCTTGCCCGCTCTTATTTCGTCGGGCTCTCTCCAGGAC
1996	4.71e-05	62	ATGCTTGTCGTCTTCATGTAACTAGGGTGGTGTACTGAGTACCACACCATTGGGTGATTATA
1995	4.71e-05	62	ATGGTGCTTAGCGATAGGGGCTGATTTTAGACAGCGTATCTGTAACTTTATGGTTTCAGCCT
1995	4.71e-05	62	ATGATTGATGGTCTGAAAACATTTCCTTGAGTACCCGATTTCGATTTGGCCTCGGCTATCCC
1992	4.7e-05	62	ATGAGCTCCGTGTTCCGGGTCTTGTATCCCGCGCTTCATCCCGTGTATCGGGATCTACATCC
1990	4.7e-05	62	ATGTCTATCCTTTTCGGCGAAGGTATCACGAGAGACAGGACTTGTCTGTCGGGTTGCGTATT
1989	4.7e-05	62	ATGAAGGAATTGAGCAGGTTGGTCAGGGTTGGAATTTTTTGGTTTTTTGTATTGGAATTAGC
1988	4.69e-05	62	ATGACGGCTCTCGGTAGTCCGCCTCATACTCTGAGGTCTCTTTGGGCTGTTTTTGCGCGTTC
1987	4.69e-05	62	ATGGGCCGTGCTTGGATACAGATGCGTTACCGTTCTTTTAGCCTCGGTAGATCTGTGTTTTT
1983	4.68e-05	62	ATGGTTTTCTGTGGTTGGGTTTATCTGGGGGCGGTGATCTCTGTTTTCGGATATCTCTGTCT
1982	4.68e-05	62	ATGGGATGAACTCCGCTCTAGTTTTTTGGCAGGGTTCAATAAACTATGAGCGTCTCATAACG
1981	4.68e-05	62	ATGGGTTCTCTGTGTGTGGTTGAGTTGACTACTCCAATACTCCTCGCAGTTCAGCGCATTGA
1979	4.67e-05	62	ATGGTCCGGAAGGCCATCCAAAGGCAGCGCGCCAATGCGTTGAGCTAGGGACGTAATTCGGC
1978	4.67e-05	62	ATGACGGGTCCACTAACCTATTTATCCCAGCCAGGTGAGCTAAATGTCTAAGTACATGCCCA
1974	4.66e-05	62	ATGTTGCCAAGCGGATTACATATGGTTTTGTCATGTCTTGGGGTGTTTTTACGCTTTTTTCA
1974	4.66e-05	62	ATGTGGTTCTTTACCCGAGTCATGGTACACATCGCGTGAGTTATAGTTTGTTTAGCTATTAG
1974	4.66e-05	62	ATGTATGGTTCCTGCGGTAAGTCTGACGCTTTTTTTGGTATCGTGTTAGGAAGCACCGGAGT
1971	4.65e-05	62	ATGGTACTTCGGACGTGCCTTTTTGCGTCCGAGGCATAATGATTTTTAGGGATATCGTCCGA
1965	4.64e-05	62	ATGTATCCTAAGGCTCTGCTTTCACTCTTCATATTCATATTGATTTCCGGTTTATGCTTGTG
1965	4.64e-05	62	ATGATGGGTACGTGCGTTTTGCGTCTCAGGCAAATCATGTTCGTCAGCACCGTGCGTACCTT
1964	4.64e-05	62	ATGGTGTCCTCCTTGTTATGGTTGCCCTGAGACGCTTGGCCTATATTTCTATCACGGTCCCT
1964	4.64e-05	62	ATGATTGTCGTGTTGGGCTCGTGGGCTACCGTGATTACTCAAATTATCTTTCCCGCTTGTCA
1961	4.63e-05	62	ATGGGGGCAGCACTTACATTCCCGATCTGGCTCGTACCCTCCACCACCTAACCAGCGCCCCC
1961	4.63e-05	62	ATGGCTGTCGTTACCCCGGGGCGTGCAATGGTCCGCCGGGAGGTCCCAGCTTGCGTAACAGG
1961	4.63e-05	62	ATGACTTGGTGTTCACGACCCCAGCGACTAGGTGTGCGCTAGCCCTGAACTTTCGTTCATAC
1960	4.63e-05	62	ATGTTCGTGGGTTGCATTGTTGGCTTGATAATATGGTATCTGTTCGTTCGCCTGGCTAGCCC
1956	4.62e-05	62	ATGTACACGAATTTATTATTTCCGTCTAGCTTCTTGTCCTTTGTCTTGTGTGAACACCGCAC
1955	4.62e-05	62	ATGGTGCCGCGCAACGAAATAGAATACCTATCCTCGTACTTTAATGGTCCCCGACCTAGGTC
1954	4.61e-05	62	ATGTCCGGTCGATGGGGTCTGGTTGGTGGGTCTATTCCGGCTAACGTTGCGGCGTTCCCCTA
1952	4.61e-05	62	ATGTTTGACATTCGTCTTAAGTTGGTTGACTCTGTAGGGAGCTGGTCCATCATAATGATTTC
1952	4.61e-05	62	ATGTTTCTCGACCTTAGATCTCAGTACCGACAGTCTATACCATTTGGAATTTTCCTAAGATT
1951	4.61e-05	62	ATGCTCTAGTTTAGCGACCATGTAGGGATCCGTTATACGTTATTCATGGGCGGTCATGTCTC
1949	4.6e-05	62	ATGGCTTTCGGTAGCCTGGATTATTGCTCGCTCATCGAATTTCAGGGGCACCTGTGAGTTAG
1946	4.59e-05	62	ATGACCGTTCTGACTGTTGTCGCTTCCCAGCGCAAACCTTTTAAATTTTCCATCTGCGGTTA
1945	4.59e-05	62	ATGTTCTACGGGAGTGCGCTGTCGAGTATTTGAAGTGTGCATTCGGCTCAGCAAGCGCGTTC
1944	4.59e-05	62	ATGTGTGACGGCCTTGCCTGACAGTCAGTCGCATTGCGAGTTGCTCCTTCAGCTAAACCACT
1944	4.59e-05	62	ATGCCCGAATATAGGGAGCTCTAAGTCCTCTTCTCGTCGGAGAGCCTTCGAGCAATTGGGAA
1943	4.59e-05	62	ATGGTGCATGGGGGTCCCTTTGTATACCTAGGTTCTGTCATTAGCCGTATGGTGGTGTTATC
1942	4.59e-05	62	ATGTGCGGAGGGTTCGTATCTCACGTTGAGGCCGTGTGCCCCGTCCAATGTCTGCTTGATGT
1942	4.59e-05	62	ATGACTTTTGCTTCTCGACTGGCTTATGTGCGCTTAGCTTGTTGCTCGCGGCTTTTGCGGAT
1937	4.57e-05	62	ATGGGTTATTGTAGTGCGGCCACATAAGCTCGTATCGGTTTTATGTAATTGGCTACTCACGA
1937	4.57e-05	62	ATGCTGTCCTTCCTAGAGTCTAATTGGTATTTTGATACTTTGTCGGACCTTTTTGCCCGTTT
1937	4.57e-05	62	ATGATTGGGCGCCCACGCTGAAGGCCGCCCCTATAAGGCCATGTAGTAACAAGGGTTGGTGC
1935	4.57e-05	62	ATGTGTGGCCCCTAGGTAAAATTTCTTTCCACGCTTATGTTTTCTTTGTTCTTCTTTGGTTT
1932	4.56e-05	62	ATGGGAACGGGGCGATGGGTGCGCTCTATACTTGGGTTGGGAGGTTGTTCTTCTGGTGTGTG
1929	4.55e-05	62	ATGGTCTCAGGTGGTTCATGCGAGCTCTCACGTACGCTGGTTGTTGTCATACCCACTGAATT
1927	4.55e-05	62	ATGTTTCTTGTACCCGATTAATACGGAGCTACAGCGGGATATGGATTCACAGTCTCATGGCT
1927	4.55e-05	62	ATGTGATCAGCTCCTTTTCCGGCCCGGAGGTTGTCTAGCTTTCCTACTGGAGTACCTGGGTC
1926	4.55e-05	62	ATGCTTACCTAGTCCCCTGTAGGCCCCTGTGCCTTACGCCAGGTGAGAGAAACGGTCCCATC
1925	4.55e-05	62	ATGCGTGGTGGGGGAGATAAGGCACGTTTGCCCTCGTGTTACAGCGTCGGGGTGGCGTTCGG
1923	4.54e-05	62	ATGGCTTCCTTCGACTCTACGTGCACCCGTTCGTGTGACCTGCACGCTAACCTCGTCTTACG
1920	4.53e-05	62	ATGTCCGATTGTATTCGGTTCGTTTTTGTCTCAGTGGTATTGTGGGACCGGCGTTGGTGTTC
1920	4.53e-05	62	ATGCCTGCCGGCGCGGTGTCTCCAGCCTACCTATTTGACAATGGGGCCTCCCCGCGCCGGCC
1919	4.53e-05	62	ATGCATAAGACAAAGGAGGACAGGACTAGTGGGATTCGTGGTTTTTCCGATCATCCCGGGCC
1914	4.52e-05	62	ATGTGTTCGATCCTCCGAAGGTTCACGGGCTTTTCTTAGAGTTCCCTTTTGTTTCAAAACTG
1914	4.52e-05	62	ATGCATGGATCTGGCCGGGCTAGTTCCAGGCTGTGGGCCCACGGCTCGGCATCGTCTGGCGA
1913	4.52e-05	62	ATGATTATCTCCCACGGCGGGCCTTCATCGTTTAGATTGTGCGTTCTAGGGGTTTTCGTCGA
1911	4.51e-05	62	ATGTGTGTAGTGAAGAGTCCTTACAATGTTATCGGCACTATCAGTGCGTTTTTGACTCTCTT
1909	4.51e-05	62	ATGGCCTGGCGTTCGTTGCTTTCACGCTTTCCCGTTATCGTGTCGAAGCGAGGTTGGCTGCC
1908	4.51e-05	62	ATGTGGATTTCGAGGACCGCAGCAGCGCAGTGATGGCGCGCTGGCGAGGTCCCCTGGTTTAC
1908	4.51e-05	62	ATGTGAGTAGGTTCACGGGTGATCTGGGGCGCTTGCTCGGTCATCGTGTCATCTTAATTTTC
1907	4.5e-05	62	ATGAGTTAGAGCGTGGCCAGTCACGCCAGGTGACATGCATCCCTGACGAGCTGGACAAGGTT
1906	4.5e-05	62	ATGTTGTCTAGTCTTTGGCCTGGTTCAGGTCTGAAGTTTCGCTTTTCCTCGTCTCGATGTTG
1906	4.5e-05	62	ATGGACGTGTCCTGTTGCACCCACTGATTCTGTACATCTAGCTACATGGTGTAAAAGCGTGT
1904	4.5e-05	62	ATGTTTTTGGAGGTGGCCTGCGTGAGTTGACTGAGGGGCATATCTTTCGCCTTGCCCTTTAT
1901	4.49e-05	62	ATGGGATCGCTCTCCCGCACGGGTCGCTCAGTTTAACCCTGCCCCACGATCCGATTCGTCAC
1901	4.49e-05	62	ATGATGTTTGTCCTGCATGTGCTACGGTTCTCTTTAGCATACCGCCTCACTTACCGGATACG
1901	4.49e-05	62	ATGATCTACAGGCAGCTACGCACCTTTCTAGATCATCTTTTTAATGAGTTTTCCTTGAGTTT
1898	4.48e-05	62	ATGGAGTCGTAGGATATGGTGCGAGAGTGTCTCTCATAGGAGTATGACATACAGCTTGTCGC
1897	4.48e-05	62	ATGGTTCGCCCTAGCCGGGCCGTATGCGGCCGCTTCCGCATGTCGGCCCTGGTACTAACGTG
1895	4.47e-05	62	ATGTGTCCGCACTTAAACGGCTGTACTAATGTTTTGCCTCCATCGGTCCCGCTGAGCCGTCA
1895	4.47e-05	62	ATGGGATAGAACGGTTACGGTTTCGCGTGGGTTTACGGTGAACGTATCGATATGCTCGCCGT
1891	4.46e-05	62	ATGGGCTCTGGTGTAAGCGGGCCTGGTCCCACAGAGTGAGCTGTTGCGACACGTGTTGGTTC
1891	4.46e-05	62	ATGCAGGTATTCGTTTCAGGAGCGTTTCTCGTTGACCTTTTCTGTACCTTCCCTGCGGAACT
1890	4.46e-05	62	ATGGCGACCTGGTCCCATGTCTTTTTCTCGTCGAGTCCCCTGGGCGATCTATCTCGTTTGTT
1889	4.46e-05	62	ATGGGGTTATTCTGCTGTATTCCTTGACGTGATGTTCGAGCACCGATGGGGGTTTATTCGTC
1886	4.45e-05	62	ATGTCGGTGATTCTCGTTTAAGAGGCCGAGGTTCTCAATATCAATACAGTTGAGTTTTAGAC
1883	4.45e-05	62	ATGGGTCGGCGTCTGGTCAGGCGTCGGTATTCCTCTGGCGCGCCTCTATACCTGTGGGCTGC
1882	4.44e-05	62	ATGTAGGTGATGTTCCTGGTCTTCCCTGCAGTACTGAGATTTCTTGATAGTGTCTGCTGTGC
1882	4.44e-05	62	ATGCGCTTTGGTTCGGTGCTTTGGAAGAGCGTTGTGCACCCTGCTGTTTCAATAAACCCGGT
1881	4.44e-05	62	ATGTTCTCAGGCACGAATCAGGGTCCCCCCAATTACGTCACACTCCCTAATGGCTCTTTAAC
1876	4.43e-05	62	ATGGCACGTGTCTGCACTGTGTTTGTCTCCATCAACTTTCGATGTCTTTCGATGGGTTTATT
1874	4.42e-05	62	ATGTCGGGATCAGTATGTTTTTCTACGTTCTAGCTTCACGATCTATTCTCACATTGATGTCT
1873	4.42e-05	62	ATGGTGTGCGCAGTCCTTCACATGGGGACAGTTCCGCAATCCTGGGACATCTGGTGGTTCGT
1872	4.42e-05	62	ATGCTGCCAGTTCTGTCCCGTACCGATACTCACAATCACAATTATAGACGCAATTACCCAGT
1871	4.42e-05	62	ATGTTGTTCTTTATTTCTCGCTCGTTCTTTAGAGCTGGTTTATTGGATTAATCCGTGGGTTA
1869	4.41e-05	62	ATGCGGCTTTCCTCCCATGGAATGCCTAGACGCCCCGTACTTGTTGCCGGTGGCCACCGGAA
1868	4.41e-05	62	ATGGCGTAAGCATAGTTCCCGCCCCTATTGCGCTAATTCCACTGTTTCTTATTCTTCACGTT
1867	4.41e-05	62	ATGCTTGGGGAGAGTAGTACTGAGCTGTTGCGGCCGTATTGTTCTATTCCCTGCGATTACGT
1865	4.4e-05	62	ATGTCTGTCGGTCGTGGCCACCCGCGGCTCGCTCCCGAGCGCCCGGCGACCCCAGTCGGACT
1864	4.4e-05	62	ATGGAGGTCTTGCTACAGGAGTGCATTCGACTCCTTCTCTTTGTAACTGCTTTGGTACGTAC
1863	4.4e-05	62	ATGTCACGCTGGTCTTTAGCCGACTATTCGCTCACGGCATTCGAGCTATTTGACTGTGTCTG
1862	4.4e-05	62	ATGGTCCGGTGTTCCACACTTCGCCGTTTCGAAGCTGATGTCTTTACATTGTTCGTGTATCT
1862	4.4e-05	62	ATGGGGCGTTGTGGATGTTTCCTCGCGTGCTCGAGGCCCTTCTGGTTCTTCGTGTACATCCG
1861	4.39e-05	62	ATGCGCTCGATTGTCCTGTAGATGTTCGTAGGCTTCTTTTAGGGCCAGGGTCATACGATTAG
1860	4.39e-05	62	ATGAGTCCTTGTGTGTGTCGGTATTACCGTGTCGATTCGTTACAAATTTCGCATCTGGCCCT
1859	4.39e-05	62	ATGATGTCTTGCGGACCTGGGGTTCCCTAACTCTTCGGGCCTCTCCGTGTGCTATATTCCGC
1858	4.39e-05	62	ATGGACCATATCCACATGGTTCATCGCTAACCCCGCTCAGCGTGCTGTGCGGTATCGCTTCT
1853	4.38e-05	62	ATGATCTTTTCGTTTTATCTTAGGGGAGATTTTGATATCTAGAATTATTTCACGAGCTTCGT
1852	4.37e-05	62	ATGTTTCGTAGGCTGATTACCCATCTAACCCATTAATATGATTCCTCTAAGGTTTATAGTTG
1852	4.37e-05	62	ATGTCGATGGGTTCGGATCGACCCCTCCTTCCCGCTCCTCCCCCACAAGTGGCGTGCTCCGT
1851	4.37e-05	62	ATGTCCAGTATTCGGGGCTATACGAGAGAAGTCGATAGTTAGATTTTTTGTTATAATGTGTG
1851	4.37e-05	62	ATGCGCATGGCATTGTTGTTAATCTAATCCTTTGGTGTGAGTGCATCCTTCCCTTTTTCGCG
1850	4.37e-05	62	ATGTTGTGTCGTCAGTTCTTGGCGGGCCCCGTATACTGGCTGCCGCGTATTGTGATGGTGTA
1850	4.37e-05	62	ATGGGCCTGTCGGTGTTCTCGCGCTCCGATCATGTGGGGTTCGGAGTGTCTGGTGGTCTCGT
1845	4.36e-05	62	ATGTTGTAGATATCGGGTTGCGGTTGGTGAACGCTCCTTATGGTTAGTCTGCTAGAGTGATC
1842	4.35e-05	62	ATGTGGCTAGCCCTTTCACATGTATGGTCTGGGTCGCCGGGTTGGGTTCTAGTGGTGGTTTG
1842	4.35e-05	62	ATGATGGTTAGAGGCTCATCCAATCTGGGGTCTGGCTTCTACGCCTTGGGTTTCGCCGCTTC
1842	4.35e-05	62	ATGAGGCTGGTCCGATCTCCCTTTGGCTTGGTACGCTGTCCCTCTATGTCTGCCGAATCGCC
1841	4.35e-05	62	ATGTATGTCAATGTGCGCCGTGTGTTTTTGATTCAACTGTGGATCAACCCTGCATGCTTTTG
1840	4.34e-05	62	ATGATTATGCGCGTCTGTATTCCCGCAGGTCTGGGTAATCCTGCGGTGGTGTTACGTCCGGG
1840	4.34e-05	62	ATGAGTTGTTATGTAGCTTCACGGTGTGGTGCTTTTGCTCAGATCTCTGCGGTTGTGCGCTG
1838	4.34e-05	62	ATGTTTGGCCTAAGCTTGACCGGGCAGTCAATTATTGGCCTCGATCTCCGTTCGGGTTTTCG
1838	4.34e-05	62	ATGTCCATACTCACTCGATCTTGGTACCATCTTCGCAGCCTAATAGACAGAACACCCATATA
1837	4.34e-05	62	ATGTATCTTAGGGGGTTTCCCTATCACTATGTATAGCGAGCGATATTTCTGCCCTGCCTCCG
1837	4.34e-05	62	ATGGGAGCGTTGCCGTTCTCCCGTAGGGGATGGGTATCAGTTATCATTTCAGATTAGGTCAC
1837	4.34e-05	62	ATGCCCTATGGTCGCGAGTCCCATGTGCCTCTTAAGTACTATCAGGTTGCTCAGATTGTGTA
1836	4.34e-05	62	ATGGTGCTGGGCAGTCAGTTCGGCGCCGGGGCTGTGCTGTATTCAGGTGGAGTGCGTCTGTT
1836	4.34e-05	62	ATGGGCCCACTACCCCGAGGCTCCTCCCTTGTCCCTTACTTATTCACTGTTGGGGTCTGTTA
1836	4.34e-05	62	ATGCGAAACCTGTCCCCGGCGCCCCCCTGGCGCGTTTGTTCCGCGCCTGCACTACGGGCTTT
1833	4.33e-05	62	ATGGGTCGTGGTATATTTTCTTTTCGGTTGACCTCTGCCTGGCCACCAGGCAACCATTTGGA
1831	4.32e-05	62	ATGTTAGGCGTACACTTTTGGTCTACGGAGGTACCTGAAGGATAGGGCGGCGGTTTCGGATC
1831	4.32e-05	62	ATGCCTGTGCGGGCGGGCGGGGATAAGTTTAGACTTATCTGTTTTGTAGGATGCAGGGCTGC
1831	4.32e-05	62	ATGAGGGTCTCTCCGGACGTTATGGGGCGGGGGTATTTTCGCGGATCGGTGGCTGCGTATCG
1830	4.32e-05	62	ATGATATACCGTTCCTTATTCGGCGTTTATCAGTGTGCACGCTTTACTCTACCTGAATCTTT
1828	4.32e-05	62	ATGTTTTTGGAGGGCTGTGTGCTCTTTTTCGTCCATCTTTACGCGAGATATTTCCTGGCTGT
1827	4.31e-05	62	ATGTTGGTCATCTCAAACGTCACCGTTTTTTTTGGTGGAACTGATTCCGCGATATTGTATCC
1825	4.31e-05	62	ATGTAATTGTCGGGGTCGTGTAATACCCTCTGTTGGGACTGTGGTTCACGTTCCCGACCAGT
1821	4.3e-05	62	ATGACTTGGCGCAATCCCCGATCTTGGTACTCCTACTGCGACCTGTTTGTGTTGTACTCAGA
1820	4.3e-05	62	ATGTCGCTGAGTAATCGGTGTCGGGCTAGGAGATTACCCTAATTGCGTTGAGTTTCTCCGCG
1820	4.3e-05	62	ATGGTGGGATTATACTGTAGGGGCGGACGGGTCTTTCTTGTTTTTGGGGAGTCGGTATTCTC
1817	4.29e-05	62	ATGTACTCATACTCGAGGGATCGCGTCTGTCGGGCAATTAGACGGCGAAAATAATCGATTTG
1815	4.29e-05	62	ATGGCTTTGCCGGTACACGTCGGTTGAGGATGAGGTGGCATCTGATAAGGCGAATCTCCGGC
1814	4.28e-05	62	ATGTCTTTTGGCCGCGGGTTCTCGCTAAGTGTCTGTTTCTAAAATTATTTTTTGCGTATGTT
1814	4.28e-05	62	ATGATTCAAAATTGGGAAATTCCTGCGGGGTGGCCTAAATCTACATATTTTCCGTCGCCGCA
1811	4.28e-05	62	ATGCTTACAGTCCGGCAGCCGTACCTCTGCGCACATCATCACCCTCGATATAAGGCACTGAC
1809	4.27e-05	62	ATGGCCGTGACTCGGCCGTGTTGGTGGACTCGTTCCCTCTTCCGCCCCCTGACTCCCCTTTC
1807	4.27e-05	62	ATGTTGCGATGACGGCCGTCTTTTCACATTACTCTCGTGCTTCAGCACCTTATTCTACGTTG
1807	4.27e-05	62	ATGCGGTGTGCATGCACTGGTGGCATGAGCGCAACCTTATACTATACTATTAAGGCTTGAGG
1806	4.26e-05	62	ATGTGGATTTGTTAGCCCAACTTGTGGTATTCGTGCGTTTTCTGGTTAAACGCGACCGTACG
1804	4.26e-05	62	ATGTTTTTGTCCTGTTCTTTTGGTAGGTTGTTTTTTCATTGTAGCGTTTGGCGCTTTAACTG
1797	4.24e-05	62	ATGTACGTGGAACGCGGACTGGTCGCTCGCAGGCTTTTGGTAAATCCCACATCTCTACGTCA
1796	4.24e-05	62	ATGGACTTAATCTGTGGGCTGGGAGACAACTTGCTTTTACCCGCCGCCGTCTCCATTTTCAC
1795	4.24e-05	62	ATGGTTGCACCGAAGGTGCCTCGAGTTTGTGGCACGCTCAAATTCAGATCTGCCCGTCTCTC
1793	4.23e-05	62	ATGCGACGGTCCCTTTTTTGTAATGTTATGCGGGTTGTGTTAGTCATAGCTCATTTTTTTCT
1793	4.23e-05	62	ATGACGGTCTTCTATGTCTTTGCGCAGGGGTTATGCCTCGTCACTGGGAGTAAGCTCGCTCA
1792	4.23e-05	62	ATGTCTCCGTCTTATTGGTGGACTGCTTGCTGTTATCTATTTGTCACCGTGCTTAAGTCCGG
1792	4.23e-05	62	ATGGCGTTGGGAAGGGCTCCGGCTTCGGCCGAGGTGATCTGGGTGCCTCGTCTGGATGTGTT
1790	4.23e-05	62	ATGCCGCGATCTCGTCGCGCAGATCCACATGGTCCTGGGCTACCTCGCTCCCGTCCCACCCC
1790	4.23e-05	62	ATGCCCTTAATTCACGTTCAGGGACCCGTTCAGTCAGACCCCTGGTGGATGGATAGAGTGGC
1789	4.22e-05	62	ATGGTCCTAGCTTGTGTTTATACTCATACTGTTTTATGGGATCGGTGGGTGGCTGTGATCCA
1788	4.22e-05	62	ATGTCTTCGTGCTCGGCTACTTGCGTGCTTTCGAAGTCCTTCTCTTCACTTTTAGGTTTTCC
1788	4.22e-05	62	ATGTAGTGAGGAGCCTGTTTAAGATCTGGCTCTAAGTTTTTTGTTATGATTATCTCACTATG
1787	4.22e-05	62	ATGTTGGTGCGATCTCCCCGTCTTCAGGCTCGTTGGCCTATTACGTGAGGATATCTTCTCCT
1786	4.22e-05	62	ATGTTTGGGGTGTCCTCTTGGGGTCGGCTGAGTCATAGTGGCGCTCTCCCTATTTCGGCGGG
1785	4.21e-05	62	ATGTTGCTGAACGGGTCCGTGATTTGGTGCAGTATGTTACCCCTTGTTTTCCGGTTCGGGAG
1784	4.21e-05	62	ATGTGGTACTTGCGTTCTTGGCGTTCTTTCCCGTAGCGGTCTGCGTGCCCCGGGCTCTCATT
1783	4.21e-05	62	ATGCTTGACCGTACTTCGATTGCAAACGCCCTGAGCTTTCAGGGTGTTCCACCTTATCATCA
1781	4.21e-05	62	ATGTCTAGAGGATAGCCTTCGGATTATTTCTCAGTCTTACCATAACTACTTATTACGTCCGG
1780	4.2e-05	62	ATGTCTACCAATCGTTACAGACGATGCCTATTGCCATATAGAATCGGTCACCTTTTAGTGTC
1777	4.2e-05	62	ATGTCGGTCCTTTCGTTTGTTGGGGTTCCTTTGCTTTTCCACGCCTTCGCATTCTTAATGAT
1777	4.2e-05	62	ATGGTCACGGTGTCGGCCCAAGATGGGAACGTAATTTTGCTCCCGGTCTGGCTACTCGGTCG
1777	4.2e-05	62	ATGCGTCTTATGTCATGTGATTCACCTAATCTGGCCCGGACTGGTCGGACGCGTTCCAGCTT
1776	4.19e-05	62	ATGCTGAGCGGCTACTGGGCCAATTCTGGGGGACCTCCCGGCCTATGCTGAGTGCCTCGGTC
1776	4.19e-05	62	ATGCCTGTTTCGGTCCAGGCCGCGCGCGCCGCACCCCCTCCTCCGTGCCCCAGCCCGGAGTG
1774	4.19e-05	62	ATGGTTTACGTGTGCGCTAGTTTGTTTGCCTCAGTGCTATTGCAAGCTCATTTGTCGGTCCT
1773	4.19e-05	62	ATGTGAAGTTCTGTAAGGTACGCTGACTGATGCAAACCCACTTTTAGGGTATGCATCACCGG
1771	4.18e-05	62	ATGCCTAACTATTCTGCCGGCGCAATTTGCGTGGCCCGCATCTTTTCCATATCTATGCTGCA
1767	4.17e-05	62	ATGCCCGGGATACTGGCGGGTCTTCGAGACTTTCGGTCCTTTACTCTTCCACCGTTTCTGTT
1767	4.17e-05	62	ATGCCCGCTTGTGTTCCACTGGTTGCACAGGCGGTGTATCGTTCGTCTCGGTATCCCATAGG
1766	4.17e-05	62	ATGGTCTAGTTGCGATGTTGGCACTTCGGTGTCTTGGCTTGCTAGTCCATAAGTACTCATCA
1764	4.17e-05	62	ATGCGCTGAATGGACGAGGATCAGGGCGTAAGGTCGATGGTTTTCGCGTATCACAACAGCGC
1763	4.16e-05	62	ATGACGCGGCGCCTTCCCTCCATTTCGCCTGTCCCCCCCGGTTGTGTTCGACAGACTCTAGT
1762	4.16e-05	62	ATGTTTCCTGTTTCGTTGTGTATCCATTTCCCTGTTTTGACAGTATTCGGTTCTTTATCTTG
1762	4.16e-05	62	ATGACGACGTTTAAGCTAGGTTTCGGTGCCACGAAGAGTCGGCACCGCTTGAAGTCTGTAGT
1762	4.16e-05	62	ATGAAGAACATTTACGTCTTGGTGCCCTTTTGCTCATTTTTGGTTTTTCTTTTCTACGTCAC
1761	4.16e-05	62	ATGTACCCATATCCGGACTGTGCCCAGCGAACCCCCAGTTGGGCCTTACTCTAGTCTTTGAT
1758	4.15e-05	62	ATGTTGGTCGTAGACAGCCCTGGGGCGGGTCCGCACCGTCATACATATCTCGGTGCCCGTCA
1758	4.15e-05	62	ATGGGTCCCAGAGGGGTCACGGGGCGGTATCGGCTTCTCACCCAGCCGCGGGTTGGCGCATT
1755	4.14e-05	62	ATGACGGGTCGTAGTGCGACGCAATTGACATAATAGCTATGTTTTTCGCCGCCCTAGGTGCT
1753	4.14e-05	62	ATGACCTACGTTATAACTCTTTAGTTCGTTTGCATTTTTTCGCACCTCGGGTGTGGGCACCT
1752	4.14e-05	62	ATGCGTTGTATGGATTGTGCACGGCTCGTGATATTGGTTCCGAAAATTATATGTGCTTACGT
1752	4.14e-05	62	ATGCGGCTTTAGCCGTCTTCTAACGGGTGCGTGCTTTACGGCGTACGCATTACTGATTTGAG
1752	4.14e-05	62	ATGATCTCTGCCGTTCTTGCCCCGAGTACGCACACATGATGATCGTGCGGCTAGGCCCCGGT
1752	4.14e-05	62	ATGAATTCTCGGCACAATTGGCAATGATTATGAACTTTGTCTTTCAGGCCGCTATTCCACCA
1751	4.13e-05	62	ATGATGACACAAGTCGCCGTGGGTCGCCGATACTGCACCGCACGCTTCCGAGCAGTAGGTTT
1749	4.13e-05	62	ATGTGACCGGTGAGTCTCACGCCAGACTCCGTATGGCAGGGGTGGGTTACATCACGAAGAGG
1748	4.13e-05	62	ATGAGCTCTGCGGCGAGGGATGGTCTGAGTTTGGTTGGACCTCCAGTCCCGTGCCGGCTACC
1746	4.12e-05	62	ATGCATCATTATGCTGGTACGGCGTGGGCGCCTACGTGGTGTTCATTCCAGAGGGGGTCCCC
1745	4.12e-05	62	ATGTCTCCTCGCGTGGTACCAAGTGGCTCGGCACGTCCGGTCCCCTTAGGTAGTTAGTGTGT
1745	4.12e-05	62	ATGGGTGCACGTCGGCAACCGCGTCTCGATACTTCCCCATGTTTGTGCGGTGCCTATTGCAT
1744	4.12e-05	62	ATGCCTTCCTTTGGTAGTTGGTTTGGTCACTTTGACTTGTGATGTTTGAGAACTGCGTTTCT
1741	4.11e-05	62	ATGTGTTAGGGGGTTTATGCTTAGCGAAAGGTTTTTTAACGGGGTCCAGTCTTGAGATTTTG
1741	4.11e-05	62	ATGGCTACGGAAGCCGTCCGTTCGTTTTTGTTTTGGACTCGCTCACTGAGTTTGCCCAACTT
1740	4.11e-05	62	ATGGTGTGTTCTTCCACGCTTGCTTGCTTTATCAGCCGGTGCGTTCCGAAATGTCACGCTTG
1740	4.11e-05	62	ATGAGATGCGTGTACGGGCTCTAGTGGCGTGGGCACAGTTCTGGTGGCGGGATGCGCCGAAA
1738	4.1e-05	62	ATGTTAAACCCCAGACCTCGCAGTTATCTGCTTCGCCGTCGTACAGAGGATGCGACTCTACT
1737	4.1e-05	62	ATGGCAGGGGCGCGCTCTCGCCCTGTTTCGTATTCGCGCCATTACCCTGTACTAGCACCCCC
1736	4.1e-05	62	ATGTTTATTCCCAACCATGGCTTGTTTTAGGTTGATTCATTCCGTACATTTCCCTGGGCTTA
1736	4.1e-05	62	ATGGTCGGCCAGTCCCGCGGGGCAGTATCGGGGCAGTGAGATTCCCTGACTGTAGCAGCATT
1736	4.1e-05	62	ATGAGATCTCTCCTGGGGCGAGGGCTACGCCTTTTTCCTACTTTTGTAACCCGATTGTCTTC
1734	4.09e-05	62	ATGCACTGTTCCTCTGTCAATCGGCGGTTCGTGGCCGCCTATCAAATACTTTAATTGTAGTA
1733	4.09e-05	62	ATGGTGGCTGACTGAGGACTGGTTACCGGTCGCGGTCTATGGCCCAATTCCTACGGTTATTT
1733	4.09e-05	62	ATGGGGCATCCTCTCGGTTGTGGTTGGGTTATGTCTGTACCCCTCGCCACATCGGTTAAGGT
1732	4.09e-05	62	ATGTTGTAATTATTTTTCATTTATGGTACTCGTCCGTCGCACAAACCCTAGTATTTCTAATT
1731	4.09e-05	62	ATGGTCTCGAAGGAGAGGGCGGGGTGGGGCGCACTACGTTGTCTTCTTGCTTTTGATACCCC
1731	4.09e-05	62	ATGGGTGTTGTCAGTTACTGTGTGGCTTGTGGTGGCGGCGTAGCTGTCGCAGAGGTGCTGCA
1731	4.09e-05	62	ATGAACTAGCTCGCCATGGCCGGGCCTTAGTCTTTTATTATATTGTTGATACTTGTCTCATC
1729	4.08e-05	62	ATGTTATGTTGAGTTACCCCTTTTGAGGTAGGGGTCGTGGACACCTAGCGGCTGGGAGATCT
1728	4.08e-05	62	ATGTGTCACGGCGACCGTTGGGGAGAGACCCTACCTGGAAAAGCGAACAGGCGGTCTTTCCA
1728	4.08e-05	62	ATGATCATAAGTTTTCCTCGCTCGAGTATCGTAATCTCATTTTCAGAACATAATTATCACGT
1726	4.08e-05	62	ATGGATGAGAAGTGCCGGGGACTACGATACCTAGTACTTAGGGGAATTTCCGTCAACATGTT
1725	4.07e-05	62	ATGACGCAGCCCTCACCCAGCCTCCAGAGACCCCGTGGGTAGCCGGTCATCCAACGCGTAGG
1724	4.07e-05	62	ATGGCGCCCCCGGACTTAGTGCTGGAGAAGATCCTTTATTTTCCAAAGTGAGGGTTCAATTA
1722	4.07e-05	62	ATGTGTAGATTGTACACGTTTGTACGATTCCGCTTTGTTTGCTGGCATCTCATTAATTTACG
1722	4.07e-05	62	ATGCACATTTTCGGATGTTTGAAATCCACGTTTCATTCTCATCCTACAATGATTAGCATGCT
1720	4.06e-05	62	ATGTTCCGTCCTTGGCTGGGGAACAGTCTGACATTTCTTCCTCTATTATGTCAATCCCCGCT
1720	4.06e-05	62	ATGGATCGCTGTTGATGTCTGTCTTAGAACCTGCTATTCATCATGCATGGGCTCCGTTACTA
1715	4.05e-05	62	ATGGGTCGTTCATTACCTGGGTCATTTGCGCGTCAGGATCTGCTAGCACTTTCGGGATGGCT
1715	4.05e-05	62	ATGGAATTTGCCGTATGTTGAGTACACACTTAGCAGTATATCTTTGCTTCATCTCCAGGGCA
1714	4.05e-05	62	ATGGCTATTTATGACTCTTTTTCTTCCTTTCTCATTTCTTTCTATTTTTTTTTAGTGTTAAT
1714	4.05e-05	62	ATGCCCCCCCTGCCCGTGTCAGTCAATAGGGCCGTCGTGACTGCGGTGCCCGGTCCTGCCTA
1712	4.04e-05	62	ATGTGGGCTTACACCTCGTGCATAGGATGAGCTTTTACGCACTGGTATTCGGGTGGTTTACG
1712	4.04e-05	62	ATGCTCGAACTGGTCGGATCTCGAGTCCCTACAAGACTACCCTTGTATCAGCTTCTGGTGCC
1711	4.04e-05	62	ATGTGCTCACATGTTCGGATTTTCGTGGGATTCTAGTGCTTCCTGGTCCCGTCTTGGATTGA
1711	4.04e-05	62	ATGCCCGTCTACCGACGTCTTGAAGGCTGATATGCCATCCTTTATAACTGGTAGTGTCCTGT
1710	4.04e-05	62	ATGAGTAGTCAATGGATTTGCTCAATGAGTCTCTTTGTGCCTGTTCATGACTGGTGTCGCCA
1709	4.04e-05	62	ATGCTTACATTCTTCGGTACTAAATCTACTGGACCCATCGAATCTTTGCCGATCGAACTGGA
1708	4.03e-05	62	ATGCTCCCTCCGGTGTTTTTGCGATGTCCCGAGAATTTCGGCTTTGCCGCCCGACCCCAGGG
1707	4.03e-05	62	ATGACCACTACGCTCTACAGCTCTTCTGCCCCGCATCCTGCTAATTCCAGCAGCGCAAATAT
1706	4.03e-05	62	ATGGCGTGCACTGATTCGGAGGATCCCTACGTGCCGCACTCTTGTCAGCTTGTGATGGTCCC
1705	4.03e-05	62	ATGTTCCAGGGCAGGCAGGATTGGTGGATGGTTCAAAGTTGGCTATACTGCTAACTGTGAGA
1703	4.02e-05	62	ATGAGCCCCACGTCCTGCATATTTGCGTTTACCGTATGCCGCACACACTTCTTCATTCGTGC
1702	4.02e-05	62	ATGTCTGGATCGCGGGCCCGCTTAGGCTTCCGACTGCTGGAGTCTCCGCGGGTTGCACTGTA
1702	4.02e-05	62	ATGGTCGGTGCGTTCTATGTCGCCTGATTCACCAGTCAGGTGGCTTTATGTCTTATTAGAGT
1699	4.01e-05	62	ATGCTTTTCGGTGGTCCGGCCACGGAGGATATGGGTCTGTTTCGGGGGGTGGAGTTAGGCAT
1698	4.01e-05	62	ATGGCGGGGGACCTTTCCCGGGGTGGCGCGCCCGTGCGCGTCAACCAGCGACGGCGACGTAC
1697	4.01e-05	62	ATGCGTAGCTGTGTCGCCTTGTAGCGCCGGGGTATGGATATCTTCGATCTGCGGTGGGCAAG
1696	4e-05	62	ATGGCGCGTGGTCTCGGAGGTTGCGTTGCGCTTGCTACTGTTGTAATCTTACTATCTAGATT
1695	4e-05	62	ATGTTTGGGGGTGTTACCGTCACACGTGGGGTGTTTGTTCACCCCTAGTTTTACCGGACAGG
1694	4e-05	62	ATGCACACGGCCGCGACACGACAATTTAGTGGAATTTAGGGTTCACCTATTGAGCCTCCCAG
1693	4e-05	62	ATGCCTGGCCCACTTTGTGTTGTACGTGGCTTAGTTTCTTGTTCATAGGGCTTGTCGATCCT
1693	4e-05	62	ATGATGCTGCGTATTGGAGGTTAGTGTTGCTGATTCCTTGGTCTTGTGGGTAGTATTCCGCA
1693	4e-05	62	ATGACCCGTCTCCCGATCCTGCCTGCGCTCGCCATCTCGCTCCTTTCTCCACCTCCCGCTCA
1690	3.99e-05	62	ATGCCTTGTCCTATTGTATCTTCTTTTTGTCCGCTCATTCTTTTCCTTTTGATTCGTAGCTT
1689	3.99e-05	62	ATGACAGCGGTCCTTGTGCCCTTTCCCGAAGTTCTTTTTGGGCTCTGGAGCACGCACTCCGA
1688	3.99e-05	62	ATGAGTCCCTTCGCCCCCGATGGCAAATATTTCCCCCGGAAATCGACTTTCTCAACACCCCA
1687	3.98e-05	62	ATGGTTGTTGCTTTCATCGGTGTTCTGAGCGTTTCCTGCCCTTGATGGGTCTGCTTTAAGTT
1687	3.98e-05	62	ATGCATTGTCCTCGGCTCCAGGGTTCCTACATTGCATTTCATCGCTGTCGTTACCGTTCCAG
1686	3.98e-05	62	ATGTAGCGAGCGATGCAATCAGTGCTGTCCGTGTTCCTCAGGTTATTGTTTATTGCGGAGCT
1686	3.98e-05	62	ATGCGCGCCCGGCACAACCCCCCGGTCGCGCGGCGCTTTGCGGCTTTCTCCCCAGCGTCGCG
1686	3.98e-05	62	ATGAGTCACTAGGGGGACGTGCGGATGCATGGGCCCGTCGTTTTCTCGGGGCCGCGTGGCGT
1685	3.98e-05	62	ATGCCTTTGCACTAGGGGTGTTCCTAGTGACCCGGTCCGGTGTTGGGCCTTTACTAGGGCGT
1684	3.98e-05	62	ATGCATTCACCTGTTTTCTCTCTGTGAAAGAATGAATGTCTAGTTATTATCTTGTACATTTA
1683	3.97e-05	62	ATGCCGTTCGGGTCTCCGTGTTCCCTCTTCTTATTTGGTGGTTTCGTACGGAACTGCCCCCC
1681	3.97e-05	62	ATGATATCCCCGTATCCCTGCGGTGCTCCACTTTACCGTGTCACTACGTGTGGGTATCTTCT
1680	3.97e-05	62	ATGGAACGTACTCACGGGATTCTCACTATTTTTACTTGCGTGAGACATTTCAGGGACTCCCT
1679	3.96e-05	62	ATGTGCGTCGAGTCTTCGGTGTCGGATTTGGTGTTTTGCTAAGTCCTTTTCTCTGGGTCGTG
1678	3.96e-05	62	ATGTGTGATCGGTTCCGTCGCTGTTTGTTTCACCGGTCGCCGCACGTCGTTTATACCCAGTC
1678	3.96e-05	62	ATGCTGCCTATGTATTGTCTTGTATAGGGTACTTATACTATCTTGTGAAATTGTAATTATGG
1676	3.96e-05	62	ATGTGCTGGTCCAGTGACTTTCGGCTTTTTCTAACATGTCATGTGTTTTTGTACGCCAATGG
1676	3.96e-05	62	ATGGTCCTCCTGCCGGACATTCTCCCGGTGCGTCCCATACCTCAGAACCGCTCTCTCTTCGT
1675	3.95e-05	62	ATGACTTCCTGACGCATTCTATCCCTTCTTTTAAACAATCTCATCTTACATTTTCGCCTTAG
1671	3.95e-05	62	ATGCTTGCTTTGCGCTCCGGGTTCTTCTCCCAAATATCCGGGTGTTTTTACCAGGTCGAAGG
1669	3.94e-05	62	ATGTTTCGTGACTTTACGGTGTTCTTGGTCTCTTTTTACGTATCAGGTTACTGCTCAATACC
1667	3.94e-05	62	ATGGTCACCGGGCCTCTGACGTGGCCGTCCCTGGTGTTCCTTGGATGTGTGTTTTCTCTATG
1666	3.93e-05	62	ATGTGTGGCGCGCAACGGATGATGAGAACTGTCTATTGCAACGAGTCGTAAGTAGTCGCTAG
1665	3.93e-05	62	ATGCGCGGAGAACAGGGCGACTACTCGGCAGGGATGCCTGAGCGTCGGGTTTTCTAGCGGGC
1665	3.93e-05	62	ATGCAGTTCCTTTCTAGCCTCTCCGCCGAAGTAGCTGGTGTAATGTATCGGAGGACGGAGTG
1665	3.93e-05	62	ATGATTGTACCTGCTAATCATTGGTTTGCCTGTGTCTATTTCAAGGTAATCATTAGGATCGT
1664	3.93e-05	62	ATGGGGAGCGGCCTCTCGGTTCCGAACCGCGCTATAGTCTTGCGGGCCGTTCAGGGTGATAC
1664	3.93e-05	62	ATGGCCCCTCGTGGCTAATTTCCCCACGTGTATAACGAATGCTCATTCTTTTTTCTACCCCG
1663	3.93e-05	62	ATGCGTGCACGTCGCCTCTCCCGCATTACCGCGTAGCGACGGAGCTTAGAGGGTGACCGTGT
1663	3.93e-05	62	ATGCGGTTGGGGCAATAGCGCGCGTATGGATTCTCCGGATTTCTTGGTCTTTACTGCGTCTA
1659	3.92e-05	62	ATGTGTCTTTCATGGGCTTTCTCTTCACCGGATGGATCCCCTCCATCCACAGGTGGGTTTCC
1659	3.92e-05	62	ATGAGACGTGGGCCCTCACAGGTTTATTCAGTAGGTTGTTTGTGACAGGACCAGTTTTGGCG
1657	3.91e-05	62	ATGGGTATGTGGTCTTCGGCGTCACGTACGTTTAGTCTGTGCGGCCTCTTTCTAAATGCATT
1657	3.91e-05	62	ATGCTTCGGGCGTCTGTTTCGTGTTCGCGGTTGTTTTTTGTCCCAGTCCCTTCGGCTGTGAG
1656	3.91e-05	62	ATGCCAGTATCAACGAACCTCCGAGTTAGTAGCCCGAGTGCTAATACCTCAAATATATCGTA
1652	3.9e-05	62	ATGTCTTGCCTGGTCGGACGAGCGCCCTGGCGCTTAATCCCTGTCGTGATATCCCGCTATGC
1652	3.9e-05	62	ATGGGCGTGAGCCTCGGTGCTCTCTTGGTCGTTCGGATCGACTACCGGCCACGCTTTCGTTG
1652	3.9e-05	62	ATGGAGCCTGGGCGACTCTCTCGTTATGCGTTCTAATCCGTGCGATTTTCGCGTTTCCCTGT
1651	3.9e-05	62	ATGTCCTGATCCCGCCGACGGGACGGCATGACGTTCTCCCGCTACCTGTTCTTCGAGGCGTC
1651	3.9e-05	62	ATGATCAGTGGTGTTTACGTTAGGTTTTTCCGGTCCCGGGCATGCCTGCTGCGAAGATATTC
1649	3.89e-05	62	ATGTAGCTATCTTGCTTACTTGCTTAAGTCTTTGTTTTCAAATAGCTGGCGTTCATTCCTCT
1649	3.89e-05	62	ATGGTATGTCCGAGTTGCCTCGGACCGGACCTTGGGTTTAACTTGATCATGCTGGCCGCACT
1648	3.89e-05	62	ATGGTGGTTTCTTGCGCTCGATTTATCATTCGCTGGGGGCGAGAACGGCGCCCGTGCCCTTG
1648	3.89e-05	62	ATGCCCCCGTGTCGGCTCTCCGTGACGCCTGTTCCGTCCCATGTAGGACCCTCGCCACTAAC
1647	3.89e-05	62	ATGGGGGGGTGCCAGTTACGGGTTCGTGACCTATAAAGTTCGTGGGTCCTCGCGGCCCCGGT
1646	3.89e-05	62	ATGTCCTCCTGTCGCGCGGCTCTAGGTGGTGTTGGTTCGTTGCTAGGGGTGCGTGAGAATTC
1646	3.89e-05	62	ATGCAATTCATAAGCGGGGTCACGAGGGAAAGCTGTACCTGTACATTTTCCGGTGTCCCCCC
1644	3.88e-05	62	ATGTCCCGTCTCCTTTTCTCCGCTCCTCTCGACGCATCGGCGGCCTTCGGTGATCCCGCCAT
1644	3.88e-05	62	ATGGGGGGATGTTCGGTTCTTGAGGCCGTGTCGGCCATCATTTCCAGTGACTCCAATCGAGT
1644	3.88e-05	62	ATGCGTTAATGCTACCATGTGAGTGATGGGGTAGTATGCGCAACGGTGGCCCTTTCCTCCCT
1643	3.88e-05	62	ATGTGCGCGTCTGCGTCGGCGGAGGCCCGGGGGGCTAGCGTATCCGTAGTTCGTAGGAGCGC
1643	3.88e-05	62	ATGGGGTTTGGCTTTAATTGTAGTAGGGTTTGTAATGTAAATTGTGGCGTAAAATAATTTAT
1642	3.88e-05	62	ATGTGTTCCTTCTGCCGTGGTCGGATACTTGAACCATAGACGAATGTGCATAGCAATCCGTG
1642	3.88e-05	62	ATGCTAATATGCTGAGGGTTATGCATTGTCTATAGTGGGGCCGTTTGCTAGTTCAACGTTTG
1641	3.87e-05	62	ATGTCGTCTTTGGTCGCGGCATTGGGGGGCCGTTTGTGACCTCTGGGCCCCCGGAGGAATGT
1641	3.87e-05	62	ATGCGAGCCAGGTGTCGCGTGGGGCCGGAGGACTACGGGTGTTTGTCACGGTTGGGGCGGGA
1641	3.87e-05	62	ATGACTACTGTGGTAGCTTGGATTGGTGTTGTCTTCATACTTGTGGGTCGATCGGCGTCATG
1634	3.86e-05	62	ATGTCGCTTTTACATGCACCTCCCGCCATTGGGATCACCCTCCGAGGCCCCCACGATTACAC
1634	3.86e-05	62	ATGGCGATTCAGCGCTTTGTCCCCCCTGGCCCCCTCCCCTCGCCAATCCACTAGGGCAGATC
1633	3.86e-05	62	ATGTTTGTCTTGTGAAATGTACTGTTTGCGATTCTATGTGGTTTGCGGTGGTTCCTCGTCCG
1633	3.86e-05	62	ATGACACTACTCTTGTCCTGAAGACCGTGGAAGGAAGGATGGAGTCTGAGCCGTGCAGGTAC
1632	3.85e-05	62	ATGTTGCTTTGCGCTACTTTCCGTCGGGTTTCATGAGGAGCGTGCAGCTTCGCGTTAATATT
1631	3.85e-05	62	ATGTTTCTTCTTTTCATCTTGCATGTCGGGTTCATGAGTCCAGATCTCCGGATCACTGTTGT
1631	3.85e-05	62	ATGGTTGCCCCAGCACTCTTGCCCGATTAGGTCGACCCTCAGTAGGCGAGCTGTTGGATGCT
1631	3.85e-05	62	ATGAGACGTATCCCTGGTTGCCTAGGTATCACTCTGGTCCTGATTGGGGCGCTGCGTACCCA
1630	3.85e-05	62	ATGGCTGTGTTTTCATGGAAGTCGACCCTGAGCATGCCGGCGATTCGTTCCTCTGCAGCTAC
1630	3.85e-05	62	ATGACGTGCGTCCCCCTTTTTTTTGTCACTACTATGTTGGCAGCGGCATACACCGAAGGGCT
1627	3.84e-05	62	ATGCGTCATGGTATTTAAGTTGCGTGTGGTCATTTATCCCGACATTCCGGAGGCGCCCGCGC
1627	3.84e-05	62	ATGCCCGCGGCTGCGGCGCGGACCCCTCCCTCGCCTCGCGCCTGCCAGGCTGCTAATCGACC
1625	3.84e-05	62	ATGTCAATTCTCTTATGTTTGGTAACTTCCGGTATGTTTATGGGTTCCCAACCCCCTGTAGA
1625	3.84e-05	62	ATGCGTTCTGGTACTTTCTTTTTACTTGTGCAGCGCTGGATCTCCCGTCCTTTGCTTCGTTT
1625	3.84e-05	62	ATGCGCCGCTCTTCAGAATTTCACACGGACCGGTCTTTCTCGAATTCATCAATCGCTCTTGC
1624	3.83e-05	62	ATGGGTCCCCAACGGACTGATCGTCTAGCCCGGCGTCGTCCGTCTTCCTCCGATCTTCACTG
1624	3.83e-05	62	ATGGCGGGTAAGGTCTCTCTTCAGATGGCCCAAGCTAGGCTCGCTCGGGCCTTTCCCTCATG
1623	3.83e-05	62	ATGTATGGCTCCCACGGCGTGAGCGCCGGCTTTTCATTAGTCGCTCATATAGACAGTGGTTA
1623	3.83e-05	62	ATGCGCGCTGGGTCCCGTCTGAACCCGACAAATTACGGACTTTGGTATCCCTTTGTGCGGTA
1621	3.83e-05	62	ATGTCCGCGGTAGCGGGGACGTTCCGTTGCGCTTATTCATCTTAGGTGTTATATATATGGTT
1620	3.83e-05	62	ATGTGGTGCTTGCCCCTCCTCTCGTGCTCTATGTCCGTTAATATCTTTCTCGGTCGACCTTT
1620	3.83e-05	62	ATGTGCTTTCTGGTTCTCTGTGAACTCCTCTCGTTCTTTTTATCTTCGTTAATGGGCGCCTT
1620	3.83e-05	62	ATGCTTGAGGGGCCATGCTCATTTTCGGACACAGACCGATGACTATTGCCCTGTTAATTTTG
1618	3.82e-05	62	ATGTTTAGGTTGCCGCTGGGTGTTGCTTCAAAGTCTGCCTTTTTACCCGCGTATCATGAGTC
1616	3.82e-05	62	ATGGCCCTTACGGCGTAGGAGGAAGCAAGCTCCCTCTATAGTGCTTCGTATATTGTCTACCG
1615	3.81e-05	62	ATGTTAGGTTTGGCTGTTATTCACTAGCGTTTCGAACAGATCGTCGCCATTCTAAAGTTTAG
1615	3.81e-05	62	ATGACCCTGTGCGTTTCTATGCTATCGGTTGTGTCTGGTTCCGTCAAGCGGCAAACCACGTG
1613	3.81e-05	62	ATGGCACCCTCGCAGTTTGAGCCTGCGACTCCCCGACCCTTCGGAATTCTTACGCACTACGC
1613	3.81e-05	62	ATGCTCTTTGCTGAGCCGTGGTACAGGCCAATCGCTAGTTGGAGAGCTTCCGTCCGTAACTC
1612	3.81e-05	62	ATGTTTACAGAACATTTGCTCTGTATGGTCTCCGTTCCTTGCATCACCTTGGCATTGTTCTT
1612	3.81e-05	62	ATGCCTTCCTGGTTGACCTCCGGTTTGTCTTGTTACGATGTATCGTCCGGGCGAGGGCCGCT
1612	3.81e-05	62	ATGCATAGATATCAATCGCGTGGTTCGTGGCCTTGTTTTTACCGTTCTACCACGTTGGCGTT
1611	3.8e-05	62	ATGGCCAGCTGCCCATACCACGCCGGCCCATGGGTATCGGCCTCGGGTTACTCGGCCAGGAC
1611	3.8e-05	62	ATGAGTTATGTGGGCCGTTCTCGTCTGTGTTTATTCTGATGCCGGGCCAGACACCTGTTTTC
1610	3.8e-05	62	ATGTTGAGGATCTCTAAGTGATTCTTGCTTTGGTTTATAATTTACATTATGTCACATGGTTT
1609	3.8e-05	62	ATGTGGGTTCGACGTTTTGTGCTCCGTCTGTGTCCCGTGTTTGAAATCCACTTATGTTTGGT
1609	3.8e-05	62	ATGTCCCCTCGTTGGGCTTGTTGGTCTCCCCGTTTGTTAGGAGGGTTCAACGGCCGCGGGTT
1609	3.8e-05	62	ATGTACGAGGCTCTCCCTCCTGCTGCCCTCCGGGGATGGCACATGCGTCTCCAGCCTTCTAT
1608	3.8e-05	62	ATGTGGTTTCGCTTAACCCTTCCGTTTTCTGCCCCTGGCCGCTTGGTCCCCTATTACACATG
1606	3.79e-05	62	ATGTGATTCGGATAGTCGCTAGAGCCCGCGGGGAGGTACGTGTTTTTACCCGGCTGAATAAG
1606	3.79e-05	62	ATGTCTGTCAATCGCTCGCGTTGGTCCTATCCGCACGTCGGTTTCCGGTGCACTTGCGCTTC
1604	3.79e-05	62	ATGGGCGGGATCACGCATGCCAGTCATGGGCTAGTGCTGTTCTGTCATACATCTCTCCGTGG
1603	3.78e-05	62	ATGTGTGTTCTGTTCGGCTTGACCCCGCTCTAGTCCCGGATCCGTACTCGGCTCTGCTCTCT
1603	3.78e-05	62	ATGAAGTGCGCCACATGGTCAGGGCGTTTTATCGCTTGGTGACGGGCGCTTAATATCTTTTC
1602	3.78e-05	62	ATGGCGTTCGGGGCATCTCGCGGTTGTTCAGCCGGCTTTTTGTTTAGCACCGTTTTATGAAA
1602	3.78e-05	62	ATGGAGAGCGGGTCTGGGGCGGGGATGTCGTGCCTGTGATAGCGCCGCCGCCGCTTCAATCG
1601	3.78e-05	62	ATGTTTGGCGCTTCCCTCTGCGGTACTCGCGTTCCTTTGCCGCATAGTACTTACCATTCTCG
1599	3.78e-05	62	ATGGCCTGTCCCCGGTGGATGCGTGGCGGCAGTGCAGTCCTCATGAGGTTCCGTTCTCATTT
1599	3.78e-05	62	ATGGAGCTTCGTCTGTAGCTGGTTCCCGGTTCGGCACTTCTAGATAAGTACACTTGCCCATT
1598	3.77e-05	62	ATGTCAGTCCTTCCGGGTGTGGGTTCTGTGGCCCCGGTGTACCTCCTTATCTGCGTTCCTTG
1598	3.77e-05	62	ATGCTTTCTGCCTTTTTAGCTTATGGAGTTCGTCATGAATAGTATCCCTAGTTACGTGGTCT
1598	3.77e-05	62	ATGCCCACGTTCACGACTCGAGGTTCTGAACCGGTTCCTGCGTCAGGGCGCTGCCCCTGAGC
1597	3.77e-05	62	ATGTAGATCGGGTACGCGACGTTCTAGAAAGGCTTGAGTTCACTTGAGTTACCAGTCGGGAC
1597	3.77e-05	62	ATGGCTGTCCTTTATTTGTCTTGACTGCGGCTGGTTCTAACGGATGTATTGAAGCTGAATAC
1595	3.77e-05	62	ATGGTCCACACCGGGACCCGAATCGGACAAGTAAATTGAGAGAGCAATGTTCTGGAGGGGAT
1595	3.77e-05	62	ATGGCATATCTGATCCCATGTGGGCGAGTGCATATTCCTACATTCCGGGTATTGCTAACCCC
1593	3.76e-05	62	ATGGGCGCGTGCGACCAGCGCCGGAGGCGTGCTGCCTCTTCGCAATCCCCGTGAGCTCCACC
1593	3.76e-05	62	ATGCGCATTCATCGCCCTCCTACCCTCACCCCAATCATGCGCCACCAACCCTAGCTCCCTTC
1591	3.76e-05	62	ATGTTTCGCTTCTTGTTTTATATGGCCATGCCATTACTACTCGCCTCGTTTTTCATCGTCGC
1591	3.76e-05	62	ATGATCGTGTCAGATCCGGGTTGGTTTGTTTCATTGTCGGGACTCCGTTTTGTGCGTTCCTG
1590	3.75e-05	62	ATGGTGCGTCGGCACTTACGGCCAAGCATGCGTCCGCCACACGCGGGGGGGCCCGTCATCAC
1590	3.75e-05	62	ATGGTGCAATTCTGCCCAGCTGGGTACTCTCAGGTCGCGACTATTTTAATTTACCGTTACGG
1587	3.75e-05	62	ATGTGTTATGCTAAGGTAGTACATGCTGAAGTGTTCCTCTGAACGTAGTTGTTCTGTTACTC
1586	3.74e-05	62	ATGGGTGTCAGTGGTCTGTGGCGATAGGATCGTGACCTATGACCTGTGACAATTAATCTGAC
1585	3.74e-05	62	ATGGCACCGAGCCGCCCCCGACCCCCTTGGTCTCATCCCTCATGGACCACGACGGGGTCCCC
1584	3.74e-05	62	ATGTAAGCATGTCTACCGATCTTCTACCCATTTGGGGGCATTATGGCGCCTTTTTTGCCCAG
1584	3.74e-05	62	ATGATCCTTTACACTGGATAATCTGGTTCCCGCCAGTGACCCCATCTTATGGTTACTGTGTT
1584	3.74e-05	62	ATGAGCTGGGGATATGATAGGGTTATTGCGAGAAAAGGTGTACTTTGCGAGCACGGGCCGAT
1584	3.74e-05	62	ATGACACATGCGCGCCTTCCTTCATCCGTGGCACCCCCGGTAGGCCCATCCTCAATCCCGCT
1583	3.74e-05	62	ATGGTGCGGTTCCCGGCTGTATCCGGGTGGTCCTTATTCGACATTTAATGTCCCCCTGTCGT
1583	3.74e-05	62	ATGGTAGGTGTCGGTTAGGGCCAGACCCCTTTCGATTCTTTGGTGCAGGGCAACGGCCGTTT
1582	3.74e-05	62	ATGTTTCTCTGCTTGTCCTTGGTACTCACCTTTTGAGTAAGTGGTCTGGCTAGTCTGCGTTG
1582	3.74e-05	62	ATGGGGGCCGTTACGCTGACCGCCGTGCCCTTTCAAATGGGAACTTATGGGTGGATAATTTG
1581	3.73e-05	62	ATGCCTGACCACCCCACGGGGAATCCATTCTGGACGTGCTCCTGACTATTGGTCGGGGCCGT
1580	3.73e-05	62	ATGGTTCCGCCTACGTCCGTCTGCGCGATCGGCGTTTCTCTGATGATCTATTGTGGTCTCGG
1580	3.73e-05	62	ATGGATGTGCTTTCGTCGGGATACATGCCGTTAAATAGTCAGCATTACATGCCTTTCGTCTG
1578	3.73e-05	62	ATGGATGTTCTTCCGATTCGGCCGGCGCACGAATTAAATCACGATAGTGGCTCTCCCAGGAA
1578	3.73e-05	62	ATGCTGACAGCCTGCTTAGACTTATGAGTTTTGATCTTTCGCCCGACCTCTTCAAATCTCGA
1577	3.72e-05	62	ATGGGTAGGACGAACTTGTCCTTTGTTTTTCGGCCGGATTTCAACTATGCGGTCTTCTCTGT
1577	3.72e-05	62	ATGCTTACACGCGTTTCTTATTCGAATTGGGGGCGTAACCTAAAAAATGAATTCTTCACGAA
1577	3.72e-05	62	ATGCACCAGTGTTCGTTCGTTACCCTTGTCTCGCTTGCCCCTTACATTCTATGTTATTGCTT
1576	3.72e-05	62	ATGCTTTGGCTCCGTGCGAGCTACCGTCCGTGCTATGCCCGTCACGGCGGCTTATCGAACTA
1575	3.72e-05	62	ATGCTGTAGGTTAATGTCCGGGCGCCGTCTGTCGCGTTAGGGCGAACGGGTTAGTCCTTGGC
1574	3.72e-05	62	ATGGCCTTTAGTCAGTCTACGTCGGATAGAGTTAACTAACGCCTCAACCTATTTCATTCTTC
1573	3.71e-05	62	ATGGTCCAATTATGCGCTCTCGGGTCGAACATCACTCTTAATCTCCGACTGGGCCGGGAACT
1572	3.71e-05	62	ATGCGGGTAACTCATTGATGCCTGGGGCCTGTATCTAGTCTACGTGGCACCGAAGTTGCGCA
1572	3.71e-05	62	ATGCCGATCCCGTTATAATACACATGACCTTTTCGTAGGTTGACCTGGGATGTCTTTTGTCA
1571	3.71e-05	62	ATGTGTTTGCTGGGGGCCTCTTCCGTAGCCTGTTTGGTCCTATTTTCTAATTTAGGAGGTAA
1571	3.71e-05	62	ATGGCCTCATGTCGATATAAGTCTTCCGTGCGCGCTCGCGCTTTCCTTTTTCCCGTCCTTGA
1570	3.71e-05	62	ATGTGGCCCGGTTTTTATGGTGTCGGATATCCCGGCTTCGTGTACAATCCTAATGATACGTC
1570	3.71e-05	62	ATGTCGTTGTTTCTTCTGGTCTTAATCTGCTGGGCTTTCGTTTGTTGTTGGAGCGTCCGGTT
1569	3.7e-05	62	ATGTCGTATCCCTTTACTGGTGTGTTTATGTGACGTCACCATCTTTTAACTCTTGTCCCCTT
1568	3.7e-05	62	ATGTCTCGGTAGGGGTCCCGGTTGCCGGACCGGTTAGCTGTTAACGGCGCGAGATTTCTTAC
1568	3.7e-05	62	ATGTCGGGCAGACATCTTTCGCGTTGCTCGGGTTAATTTCTCACTCGTGCATACTGTGTTTT
1568	3.7e-05	62	ATGGTCCTTAGGGTGGGTCTCGCGCTGCTTTCAGTGCTCGGCCCGGTTGGTTATACTTTATG
1567	3.7e-05	62	ATGGAGTCGGTTCGGCTGTGTTTTTTCCCCGATTGGTCGTGGCTGTTCACCCGGGCTCGGGT
1567	3.7e-05	62	ATGCTCTTGTTTCATTCAATTCAGGGGTCCTGTACGTGTAGGTCGTGTCATCTGCGATAGGC
1566	3.7e-05	62	ATGTGTGCCTCGTCGCTACAAGGTGGCGCGTTTCGATTACAGGTTGTAAGCGATCATTAGAT
1566	3.7e-05	62	ATGTGTCTGGGTTATCGCTTCGTGGCACTCTGTTCCAGAGCATATGCTGGCACCGTTATCTT
1566	3.7e-05	62	ATGTCTCCCTCTCCGTTGATTCCATCCGAAACGGCTAGCTGCCCACTCCACATCTGCGGTCC
1565	3.7e-05	62	ATGGTGTCGGTGTGTTTGCCCCAGTCTGGTGGTAAGTATCCGTTTTCAAGAACATGCCATTT
1565	3.7e-05	62	ATGAGCCTGGTATCCGCGGCTAGCCCGACGACGGATCACACTTCTCGATGAATCCACTATCT
1564	3.69e-05	62	ATGCCTTTCTTTTGTGGCCTTAATCTTTCAGCAGGCTTTGTTTCTGTCCCAGATTAGAGCTT
1562	3.69e-05	62	ATGGGTCCTTCATGTGAGTATTGTTTTGTGACTGGACGTCTGATTAGGTATGGGCTTGCGCT
1562	3.69e-05	62	ATGCTGTTCGCTGCTTATTGTTGGTGTTATCCGGATTGGCCCTTTATACTGTTACCATGAGA
1561	3.69e-05	62	ATGGCGGTTTTCGCGGAGCTCGCGGGTTAGCCCTAGTCCCCGTGTTCCTTACCCAGCGTCGA
1561	3.69e-05	62	ATGCCTATGACTGGAAAACTAACACTAGGATCTAAACTATCTATGGAAGTGGCCTCGACACT
1560	3.68e-05	62	ATGTCGTGATGGCACTTCGACGTTTCATCCATCTCCGTCTTTGATTTTGCTCTTACGACTGT
1560	3.68e-05	62	ATGAATTGGCTTCCCTACCTAGGTTTCCACGCAGGCTGTGGTGTTAGATCTAACCCTCTCCC
1557	3.68e-05	62	ATGTTGTGGCGGGCATCTTGTCCGTCAGAGGTCGGCGCCTGCGGTTCGGCGCCGTTTTAAGT
1557	3.68e-05	62	ATGGTGAGCACAAACTGGATCCGTACTTATCAGTGGCCGGATCGTGCGTCGTGGGATTGACA
1557	3.68e-05	62	ATGATTATTCGTCTCGTGGGTTTCACTGATTAGAGTTAATACCACTCGCTCTGCGTGGCCCC
1556	3.67e-05	62	ATGTACGACCTCTGTCATGGCGTCTTGGTGTCCCATCAATGTTACGTATTCCCAGTACGCGT
1556	3.67e-05	62	ATGCTGTAACCTTCGCTTCCCAGTGAGACAGCTACCCTGTGTCCCCCCGTTCGCCCACCCGG
1556	3.67e-05	62	ATGCGTCCGTACCTCTGTTAACCTTCAGCTATTTCGATGTGGGTCCTCTCTTATGCGTTTGG
1555	3.67e-05	62	ATGTTCTTTCCCTGCCGAGACGCGCGTCTGTGGCACGTCTGGCCCCTGTAATGTTCCTGCTT
1555	3.67e-05	62	ATGCTAGTCTTGTATTTGTCGGGCCTGCGCAGGTGTCCTTTCGTATTTTCTTGCGGCCCCGT
1551	3.66e-05	62	ATGTGGTTCATTCTGTTCCTTGTCAAGGGTTCAGGTCGTCTTTGTTAGTCTATGTCAAATAT
1551	3.66e-05	62	ATGGGTTTGGTAACGTTTCACCCTTTACTCTTGCCGTTTCTTGGTGGCTACCCCATGGATAA
1551	3.66e-05	62	ATGGACGACCCCGTTGGTTGTATAGGGTTTAAACTGCTGTTGGTGTCTGGGATCAAGGTTCT
1550	3.66e-05	62	ATGGTTCTGTAGGGATTGTCGTCGGAGTACCTGGGTCTAGGTCTCAATATATTATGTGTGTG
1549	3.66e-05	62	ATGTTATGCGGACCCCGACTTATATACCGCCTGGTTGAGACGTGAGCGATTTTGCCGACTAT
1549	3.66e-05	62	ATGGATTATTGTTCCACGTTCTGGTATCTGTCTGGAATGAATTTTCTCTGTGTCGACCGTCG
1548	3.66e-05	62	ATGTTTTGTTTCTCTCGGTTTGGCGCTCCGGTATCTCTTACTTTGTTATCAGGTTGCTTCTA
1548	3.66e-05	62	ATGTCGTGGGACGTTCGTGTCTGTGGCTCTGTTCTTGGCAGTGTTTTCTGATGGATATGTGT
1548	3.66e-05	62	ATGGTTAGTTGAGCGTATCTTTCCCTCGCGTGGCTTGCAACCCGTGTTGCCCGTTGCCACCG
1547	3.65e-05	62	ATGCTTAATACGCTCTCCCCTTTTCTGCATCCCCGCGTAGAAGCCCTGGTTCTGGCGGCGGA
1546	3.65e-05	62	ATGTTCTTCAGGCGCGTTACGCCTTATGGGCGACAGCTCAAGCCCATCCGGTCTGACGATAA
1546	3.65e-05	62	ATGGAGTTTCTGTCTGGGATCTAGCGACCGCGGCACGGTCGGGAGCCAACACCCATTCTATC
1545	3.65e-05	62	ATGTGGTGCGAGGTATCTACCAGGATTGTGTTTTGTCTGTTGTCGGTACGTTTTTTGCTCTG
1545	3.65e-05	62	ATGTGGACCTTGGGGCTCGTGGCTCTCTTTTCCCTGAAGTCTACGCTTCGGGATCTCGTTTG
1545	3.65e-05	62	ATGCGAGGTCCTATTTGCGTAAACGGGGTGCCTTGGACCGGTTCGTACTCGATCCGGTTTTC
1543	3.64e-05	62	ATGGTCGCACCTTATCTGGACAAGCTTGATCTCGACTCTTGGAACATGATAAAGGATTTTCA
1543	3.64e-05	62	ATGCTCGGACTCGCGCGGGGTCGGCATCCGCGCCATGTAGCTCTCTTTTGTCGTCCCTATAA
1542	3.64e-05	62	ATGTTTATCCTTCTGGTCTTTACTTCGGCCTGGTTCGTGTATTGGTGACTGTTTACTTTTCG
1542	3.64e-05	62	ATGGGTCGCTGTATGATCTCACTCCGCCTTATTGCTGTCTCTCCCGAGGTTTGGCTTGGTTC
1541	3.64e-05	62	ATGACGTGCGCTGATCGAATCGCTCGAAGTCCTGCCTTAGTTCAATCATTGAGTTTTCTAGT
1540	3.64e-05	62	ATGGGGCTGCCGCGCACTCGGGGTGAGTAGGGTGTGATCTACTTTAGTGGCCTCAATCGGGG
1540	3.64e-05	62	ATGGGAGGTGGTATGGCTGTACGGGCAACGGTCCCTGTGCAGGGACGAAAGCGGGGGATGCA
1540	3.64e-05	62	ATGGATTGCTGATACTGCCCGGTTGTCTTTAGCCAGGCGATCCTTACGCTTGCGTACCGCTC
1539	3.63e-05	62	ATGTTTTGCTTGGTTCGCGGTCTGAGGAGAACTGTCTGCTTTTTTATTCTCACGAGGTTTAT
1539	3.63e-05	62	ATGACATCTTGATTCGCCCTCCGGGGCTCATCCATTGCGCTGATAGCCCGGTGCCGGGATTT
1538	3.63e-05	62	ATGGTGCTAGGTTGTTCGTCTGGTATGATCACTTTCTGGCTATTCTTCTAATCATTTGTTTG
1535	3.62e-05	62	ATGTTGTTTCGTAAGTTTGTGTTCCTCTTAATTCGCTTTGTAGTTGTTATATTTTGCCAAGA
1534	3.62e-05	62	ATGTTTATTACTTTGGTACTAGTTCGCTCCTCCCAGTGTACTTTTTTATCCAACTGTTGGCG
1534	3.62e-05	62	ATGGAGTCGGCCGTGTCGGGCGGAAGGTCTTATGTGGCCTCGGGTACGGGTTGCCAGTTTTA
1534	3.62e-05	62	ATGAAGTTTCTATACGGCTAGTCCACACCACCCCTTTCCCAAAGTGCGGTTCTCAGTATTCA
1533	3.62e-05	62	ATGTTTTGGTACCTTCTATCTACGAACTTCAGTATGGTTCGAATAGTTTTTTAATTTGCGTG
1533	3.62e-05	62	ATGTTTGCGGCTTGGTATTCTGGTCGTTCTGCGTGTCCTCAGATACGTGTCTTTTATCGGTG
1533	3.62e-05	62	ATGCGTTAGAGGCGTGTTTCTCTAGTGGGCTCTGACGAGATCAGGGAGGCTCCCTGTGGGTG
1531	3.61e-05	62	ATGGTGTTTCATTCTTCCGTCCTAAACTGGCACCAGGTTCCAGACTCGCTTATTCATGTACT
1531	3.61e-05	62	ATGACGGTGGCTGGTCGTTGCCTGTGCCCGGTGTCCGTCCTATAATAACCTTCACGCATTCT
1530	3.61e-05	62	ATGGTTACGGCCTTGAGACTTAGCATAGATCTCTCTAAATACTGAGTGAGTTTTGTTATTTC
1530	3.61e-05	62	ATGAGTCCAGGTATTTACTTCCGTGCTGGGTTTAGAGGGGGGCGTTGACTCTAGATACGTCG
1529	3.61e-05	62	ATGTCCCGCCCTCATGTCGCACGGCACCGCGCCTTCCGTCCGACTCGGTGACGCATCTCCCC
1529	3.61e-05	62	ATGGTCTTATCGTATTGTCGCATCTGGCCGGGCTCTTTCCGCCGCGGTTTGTTGTAATTCCC
1529	3.61e-05	62	ATGATTTCATCTTGTTGCACTCCCTGAGCCGTTGCGCTCATTGCTCCTGAATTCCGTCTTTC
1528	3.61e-05	62	ATGCTGTGGACCTTCAAGTGGTCCTCAGATCGACTGGCGTCTTTAGCTGCGTCAATCTAGAA
1527	3.61e-05	62	ATGCGGGTTCACCGCAGGGATCTTCTGGTACCCTCTGTTCGTGCTGTTTTAGGGTTGATGAG
1525	3.6e-05	62	ATGTCATTGATCCGTAACCGTCGGTATATTCTGGTTGGTCATGTTTCGGAGTTCAGTTAGGT
1524	3.6e-05	62	ATGGTCCGATCGGTCCCCGCCAACCAATCCAGCGCTAGCTCTTGGATACGGGTGTTCATTTT
1524	3.6e-05	62	ATGGGTCGGGGGATTTGTATGAACGGGACAGCTCTGTCGCATTCTTCCCGCAGTCGTTGCTG
1524	3.6e-05	62	ATGCAACCCCGTCTAGGCGCGCGGCCACATTCAGCGCTCGACTCTTTGCCCATCCGACCCTC
1523	3.6e-05	62	ATGCGAACGCGCCTCGCTATTCGCACTCCTGACGTTGGGAGGTTGCGAGTGATGTTCGGGAG
1522	3.59e-05	62	ATGGGCGGACGATCTTCCCTCGGAGCTTTCCCTCAAAGCCACCTATCTGAGAGTTCGTTCCT
1521	3.59e-05	62	ATGACGTTGTTAGGCGGCTCGTCCGCTTGGTGGCAATGTATGTCGTTGTACAGGTGCACCAA
1520	3.59e-05	62	ATGTGGGCCTGTTAAGGCGCTCGCTCTAGTAAGGCCGTGACGTCGGTGTTTAGGCTCTTGTA
1520	3.59e-05	62	ATGTCATGTTGAAGGCGTCTTCGCCGTCTCATTTCTCAACTTCGGGTACTTGATTGGCTTTC
1520	3.59e-05	62	ATGGAGGCAGGTCTCGACCTACACTGGCTGGTCTCGGGGCTCTGTCCACTGAGGGTCATCAA
1520	3.59e-05	62	ATGCATTCTAGGGGCGTTTTGTGAATCACTCAGTGTCGAGACTCGACCTTTGTCGACTCTGC
1520	3.59e-05	62	ATGACCGGGACCAGCGGTCGTAAGCCCGCCTACGGCGGTTAGCTGTGTCGTCCTTAACACCA
1519	3.59e-05	62	ATGTCCTTGATTCTATGCTGAATTGAGTGAGACCCGATTAATTTTGCATTGCGATTAAGGTT
1519	3.59e-05	62	ATGCAGAGGTCCCCCCGGTCCCGACGGCCCCAGCTCGGCGTTCGTTGCGTTCCTATCTATAC
1517	3.58e-05	62	ATGGAGCGGTAAGTTTGGACCTTCGACTTGGCCCTGGTGAGTAGGTGCGCGGGAGCGGCTTC
1516	3.58e-05	62	ATGTGTTTTATTGTAAAGAATTATGCCGTGTTTATGGTCGGGACTAAGTTAGCAAGCACCCA
1516	3.58e-05	62	ATGGCTCGTAATTTCCCGATATGGTGGTAGATTTTGCTTCATTGGAATTCTCCGCAGCTGAC
1516	3.58e-05	62	ATGCTGGGTTGCGCTAGTCAGTTTTGACGTCGCTTTACCGTTTCGGTAACTTGCAACTCCCG
1516	3.58e-05	62	ATGCTCCGGGGTCATCTGTCTTGTTATCGTGGCCCGTCTACTGTCGGGTTTAATCTCTGTTT
1516	3.58e-05	62	ATGATTTGGACCTCCGGCAGTGGCGGGCTACCCCGATATTGGTGCACGTGAACTTTAGATTG
1515	3.58e-05	62	ATGTAGGTATCCTCCTTCGGGGGTTATCGGCTGCGCGTACCCCCGCCGTCCGTGCCGCTAGG
1515	3.58e-05	62	ATGATGCAAAGCCGTGGATCTCTCGGGGGTACAGGTCTGGTTGCGTTAGGAAGGGCCTTGCT
1514	3.57e-05	62	ATGGCTGACCGTCATGAGGGTACGTTTGGTCTCAGGAAGCCGCTCATTTGTGTTCCATCCTG
1514	3.57e-05	62	ATGACCCGGAGTACGCGTACACCTTCAGCCTCGGGAACACTGCGTCGACACACTCCGGCGTC
1513	3.57e-05	62	ATGTGTGCGTTAGAGCCAGTGGGGGCCATTCTTACGTAATCTTCGTTAATAAGTCCTCATCA
1513	3.57e-05	62	ATGAGAGGCTTTTCTGTGCTGTTATTCGGTTTGGTCCCCATATTGAGTGCTTGAAGTACTTT
1512	3.57e-05	62	ATGTGTTCCAGTATCGTCTAGTGTGGTCTAAAATAGCGTCACGCTAGTATACTTTCTTTCCA
1512	3.57e-05	62	ATGGTGGTCTTACGGACGCCAACACCGGAACCTTTCGTCTTCCCCACCTGTTACAGTCACAC
1511	3.57e-05	62	ATGAAACGTCCGGATTGATGCAATCTGGGTACGACGATCGGTGAGTTGAATTTGGGATGTCA
1510	3.57e-05	62	ATGACCCTGATAATGCTTTCTTGCTCTGACCTCGTAGCCCTCTCATCGGACTCATAACTCCC
1509	3.56e-05	62	ATGTTGGTACAGGCCGTGTACAATTGACATGCGAGACTCCCGGTCGTTAATATGCGTCTGTT
1509	3.56e-05	62	ATGTGGCGTATATGGATGCTGTTCTAGTGGTTTTGCTGTCACTCTTAATGGCGGACTTTTGC
1509	3.56e-05	62	ATGTACTTGGTTTACGATGTTCCAGCAGTGGTGCCTTGCCTAATTGTTCTGTTCTGTATATC
1509	3.56e-05	62	ATGCGGGGTTTCGAGGAATTGCTTTTGGATGTGGCAGGGCCATTTGTAGCACCAGCGCGGGA
1508	3.56e-05	62	ATGTTCTTGTCGCCCGCTCCGTCATGATCGTCTGGTGTTGTCGGCTTTTATGGTTCATACGC
1508	3.56e-05	62	ATGCGTGACTCCACGCCCTGCTGCCGGGTAGGATCATTTCCCAACCCTGCGCTTCCCGTGCA
1508	3.56e-05	62	ATGAGCCGGGTGTTTTCTTCTGGGTAGTCGATGTGCGGGATCCGTACAGAAGTCCGGGTTTT
1508	3.56e-05	62	ATGACTGCGGCTTTGGGGACTCGCGCGCTTTTCTATCGTTTGGCATCGACCGGGACGGCCAT
1507	3.56e-05	62	ATGACCGTAGTGTGTCCCTACCTTGTTATAGTGTCGCGACCCTCCCGGATACTTCAAAGCGA
1506	3.56e-05	62	ATGTCGGTGGTCACACGCAGTTCAGGTCTTACGACATCTGCGGGCTGTACATTCATCTGAGA
1506	3.56e-05	62	ATGATGTAGTTTGATCTTTATCCATCCGTTAGCGAATACTCACTGTTCTTAGGACGGAGTAA
1505	3.55e-05	62	ATGCCTGGGCTGGTATATCTCGAGGGGGCAGTTGCGCGTGGGCGCTATGGGGTCGCGAGGTG
1505	3.55e-05	62	ATGCATTAGTGCGGTATACTAATACTGCAGTCGTGTGCTTCCCTGGTCTTGTTATGTCGAAC
1504	3.55e-05	62	ATGGCATTAGGCATGGTCTCAAGTACTATGGTATGGACAAGAGATGTTGGATATAATCTCTG
1503	3.55e-05	62	ATGGTCGAACATACTTCAGGTCTTTTGAACGACACTCTAGGGTCCGCCATGCCCCTACCGTG
1502	3.55e-05	62	ATGGGTGGCGCCTTGGAATATAGGTTTCTCACGTTCTACCGTGTCCTATACGGACCAATTGA
1502	3.55e-05	62	ATGCTTCGGGGCTCGTCGATGCATCATCCCAGCTACTTCGCGCGCCCACCGCTGCTGTATGC
1501	3.54e-05	62	ATGTCGCCTTGAGTGTCTTGGGGTTGCGGCAGGTGGCCCCCTCGTGGCGGGGGCTGCCTGTG
1501	3.54e-05	62	ATGCCTCCTTCTGACAGCATCCCACCATGCCCTTCGCCCCGACGAAGGTCCTCGTCTTCGCA
1501	3.54e-05	62	ATGATTGGCACTCAGAATTGATCAATGTCACTGGATATGAGCCTTGGTGTGTTCTCAATGCA
1500	3.54e-05	62	ATGTTTCTCCAGTTATCCTGCGGTGTTGCATACGTTATTTGCGATTCAATCTTCATTTCGCC
1499	3.54e-05	62	ATGGATGAACTTAGGGCTTTCTGCAAGTGCACGATGATATCAATGGGACGTTATTTCGTCCT
1499	3.54e-05	62	ATGCGGTCTTCGTATGCTTCGAGGACTTTCTTAGGCTTACTTGCCTATTTTCCCGGTGTGTG
1499	3.54e-05	62	ATGCATCATAAGATGACCGCCCCGCAAGGAAGCACATAATTCGGATCCTTGACCTGTCATTG
1498	3.54e-05	62	ATGTTAATCTTCCATTGTCTATGCTGTAGCGTGGTTCGTGCATTTAAAGCCTGCTTTCGTCT
1498	3.54e-05	62	ATGGTAGGACTTGTGAGATGTCTCCACGACTTTCCTTAGATCCCCGGCTAAGGTCCCCGCCT
1498	3.54e-05	62	ATGCGACTTGAATGTTTTGCTTTCCTGTGTGTGCGGCTCGCCGCGTGCCCTCACTGGAGATA
1497	3.53e-05	62	ATGTGGTTGCGTCGCGGCTAGTTTATAATCTTGATGCCTTTTCTTGGTTGTGTGACTTCATC
1495	3.53e-05	62	ATGTTTTTAAGTTGGGAATGCACTTATTTCGTAGCTCCACAATGTGACTCCATTCGGATGTT
1494	3.53e-05	62	ATGTGTGTCTGTCACTATGACGCTCGCAGACTCCTACTCGTCAATCATTTTCTGTTGGTGTT
1492	3.52e-05	62	ATGTTGGTCGATCGCCGAGGGGTCGGACTGGCCTATTGTCAATGGTCACCGAGTCTACCGGT
1492	3.52e-05	62	ATGTCCGTCCCTGGGGGTCGTAGTGCTCGATCCGCGGCTAGGACACGGGCTACTGGCACCCC
1490	3.52e-05	62	ATGGGGCGACCTCGAAGCTGGCGTTGTGCCTATCCTTCTGGCTGCTCCGTCTAGTTCGTCGT
1490	3.52e-05	62	ATGAATGAAAATTAGCAGCTGCAGTTCCGTTTTAAGCCACGTAGTGCTGGTGGTTTTTGATG
1489	3.52e-05	62	ATGTTCCGGGTTCTAATTCTCAGCACCCGTCTTTTCTTACACGAAAGCGTTCCGGACGGGCG
1489	3.52e-05	62	ATGTAAGTAGTCTATCTTACGTGAGTCTTGTGTGTTTTTTCAATTTGGTTTTTACTTCATTC
1489	3.52e-05	62	ATGAGTCCAGGCTCCTTAGCCACGTACTACTTTAACTAGAGCATCTTGAGAGCAGGGTACAT
1488	3.51e-05	62	ATGGGCCGCGGTTACCCGTGTCTTGACGACTCCGTCTCGTTTTCTCAGGGCTTTTGGGGATT
1488	3.51e-05	62	ATGCCCTCTCGTGCATCCCCCCCTGGCTCTTCACTACCCCGTCTCGCGTGGCCATCTACCCC
1488	3.51e-05	62	ATGAGATTACGCACTTTAAAAGGTTTCGTCAGTTCGACGATGCGGGATTTTATGCGCTCGTA
1484	3.5e-05	62	ATGTGGGTTTAAACCAACCTCTTTCTTACACGGAAATTTGTATCGGGTGTACATGTATTTTG
1483	3.5e-05	62	ATGGGTAGCGTTGTTGATACGTCTCTGCGTATGGTTTTGGCTGGTCTTGGATGGATGTGTGT
1483	3.5e-05	62	ATGCTCGTAACGGCGCCCGGCGGGCGGGGCTCACTTGTCACTCATGAGTGACTCCTTCTTTT
1482	3.5e-05	62	ATGTTTGGTCTCTCGGTTTCTCGTGGGGTAAGTCGACAACTGGTCGCGTCGCGTGATATGAA
1482	3.5e-05	62	ATGGTTTTTATGTTTGTTAGCCCTTGGTCCTGGTCGTTTGTTTTTGCCGGGTGTTACTCGAG
1481	3.5e-05	62	ATGTTTCTCTTATGCCACGCATTAATTTTAAAATAGCATGACGAGCCGGTCATTGCCTACTT
1481	3.5e-05	62	ATGTCTGATCTTGGGCTAAGACGCAAGTGCGGTCTCAGCTTGAGTTTTGTGTGAAAGTGTTT
1481	3.5e-05	62	ATGTCAAACTGCCTCGTTGTAATCCCGTCTCTCGTATGCCTCGAGGCCCCTTCCGCTCACGC
1480	3.49e-05	62	ATGTCGTGGGAAGGAACCTTCAAATGGTTACAATCTTGCGCGTTGGTTGTCTAAGTGTGTTT
1480	3.49e-05	62	ATGTACTCCCTCGCGCAGTGCCTTATTCGGTGGACTCTGGTCCGCTATCTCGACCGTACCCT
1478	3.49e-05	62	ATGTTAATTCTACAACCCAGCGCGCGAATAGAGGTTAGAGGATGTGAGTGCTAACCTGCATA
1478	3.49e-05	62	ATGGTTACCTTTCAGCATGCTCGTCTTCGTGTGGGTGATTGCTTTATCCTCGTGATTTATTC
1477	3.49e-05	62	ATGTTGAATTCGTATTGCCCTTGTTCAGGCGGGTGTTTCGGTGCCGGCACTTCTTCAGTGGT
1477	3.49e-05	62	ATGTGTGCCGTTTTCATGGGCTTTCCTCGGGTGATGCACACTGGCATGAACGCCATCTAAGG
1477	3.49e-05	62	ATGTCTGGGAGGTTTCGGTGCGCCCGTCTGCGGTCGTGGGTGTGGGCAGCTCTCACGTGGTT
1477	3.49e-05	62	ATGTCCTGTTGATCTATCCTTGGTGTGGTTTTTTGGCCCCGCTATCCATTACTCTGTCTCTA
1477	3.49e-05	62	ATGGCTAGTTTGACACATCTGCTTCATGTCAGTTTTGCCGCTATTGTCCCTGGGGTAGCTCT
1476	3.49e-05	62	ATGTTGTCCATGATTGGGTACGTTCACGTCGTCGAGTGCAGGTCTATCGCTATATGATGTTC
1476	3.49e-05	62	ATGTCGCCATTTTTATTCCATGCTCTCTTTAGTCTCACCGACGTCGCGTCTTTACGGGTTGC
1476	3.49e-05	62	ATGGGCGTCGTGGCTCGGTTGGCACCCTAGGGAAACCTAGGATTGTTTAACACTGGACGGGA
1476	3.49e-05	62	ATGAGGGTATCATGGGGCCCTATCGTGTCTGGATGAACGCCTGGTCGTCTCCACCGTTCCCT
1475	3.48e-05	62	ATGTAGTACGATACTAATCCCGGGGGTGCAAATTCCTTTGATTCTGTTTATATACTTGCCTT
1475	3.48e-05	62	ATGCTGATGTGCTTAACCTGATTTATTGACTATACATTGGTTTTCACGTTGGTCGAGCCCTC
1475	3.48e-05	62	ATGAATGGTGGAAGCCTAGCTTCCCTTAAGGTATTGGGAAAGTTTCAGGAAACACTCTACTC
1472	3.48e-05	62	ATGTCCCGAGCTGTCTCATACTTCTTCTGGGCGGCAAGCGAACGGTCGTGGTTGCCGCAAGG
1471	3.47e-05	62	ATGGTGGTTGGTTCCGCGTAATCCCCGTCCGCTCCTGATACTCCCCCCCCTCCTTCCGGCCC
1470	3.47e-05	62	ATGTGTGCAACCACCTCGTGGTCGAGAACACACACGCCCTCCCACGCATTCCGTGGTTCTAA
1470	3.47e-05	62	ATGGTCTTTGTTATTCCGTAATCCCGTTTTCTACTCATAAGGCCTTTACTTGTTATTTGGAT
1470	3.47e-05	62	ATGGGAGTGGACACCACGCCGTATTGTGGTTTACATGTTACTGCCTGACGATACTAATGAGT
1470	3.47e-05	62	ATGGCGGTCAGTCGCGTGCGTGTGGTTACGCGGGCCTACAAGTGCATGCAATTTTCCGTGCG
1470	3.47e-05	62	ATGCCAGCGGGTCCAATGTGTTGCCGTCTTAATATTCACTTTTAGTGTTCGGCGTATGCTTT
1469	3.47e-05	62	ATGTTCGCTTTATACGCGCCATGCTTAGAAATCTTACCCTTTGCATGCGATAAACCTATTGT
1469	3.47e-05	62	ATGTTCGCGCAGTGACCGTCCTGCCAAACTTGCATCTGTTTTGTCCTTTTCGCTTTTCGACA
1468	3.47e-05	62	ATGCGTGTTCAATCAGACACGTCTTGGTCCGTGTCTGTATTCTGCCGCGGGTCTCATGGCGT
1467	3.46e-05	62	ATGTGTGCTGGATATCTCTTCAATGCGTTGAGCTAACTAATCAGATAGTAGCTATTGGGATT
1467	3.46e-05	62	ATGCGCACAACTCCAATGGGACGCAACTTTGTTACAGTTGCCTCCACAAATTGTCTCATGCC
1467	3.46e-05	62	ATGCCGCATCGTTTTCTCCGTGTATTTGCGGTTGTTGCTCTCAGTCTCTTTTGTTTGTCTTC
1465	3.46e-05	62	ATGTTTGTATTCCATTGGGTTGCGCCGTAGGCGCTGGCTGGTACCGTACTTCAGGATTCAGT
1465	3.46e-05	62	ATGCTGGTCGCGCGCGGATGGTGCCCGGTCTCCCGGCATCACGTGAAAGGGCACCTATCTTC
1464	3.46e-05	62	ATGTGATCTCCGTCGCGTGCCTAAATGGTGATTCAGCATTTTCGTTTGGTTTTCATATGTAA
1464	3.46e-05	62	ATGGGGGGTGAGCTAGGGGCGGATGACTTGCAGGCGTGGTTACGGTAGGCACTTTAATAGTG
1464	3.46e-05	62	ATGCCACAGCTCGCGCCCACATTGGGCAATAGGCCTTCTGGGTCTCGGGAGCTTACATCATA
1463	3.45e-05	62	ATGTGGTAGATTCGCCCAGCCCTCATGTCCGGTGCCTCTAAGTCGTCGGATTCGTTCACGCC
1463	3.45e-05	62	ATGGTCTTATAGGTTTTTTGGGTGAGCATCTGGGGTCGCGTATGTACTGTCTTATCGTTGCG
1462	3.45e-05	62	ATGTTTGGTCTTCGGAGGCCTTTGATGGCCTGCGGATTGAGTTGCAACGTCCGGTGGGTCCA
1462	3.45e-05	62	ATGGTGCGGCGTAAAGACGCTCTACCTCAGTATCTGGCCTCTAAGGTAGATTTCCTGTGCGT
1462	3.45e-05	62	ATGGCGGGCGTTATACGTGCTAGTCTCAATGACACACTTAGTTTGGTCCAACATAACCGACT
1462	3.45e-05	62	ATGCGTATGTGTCTGAGTGTAGCGCATTTGGGTAAGTCTTGTCAATAGTCCGTAGTAGCGTT
1461	3.45e-05	62	ATGGCGCTGTGTTGCGCTGGGACCCGGTCTGGATCTTCTTGGTTTTTAATGTTCAGACGACC
1460	3.45e-05	62	ATGGCTCAGCTGGCCGTTAGGTTCGGGGGAGTATACGTATTCAATTTCTTTGGGCATCTTCC
1459	3.44e-05	62	ATGCCGCGTACTTTGCCCTAGTCGGCGGTCACCTCCTCCGCACCCCGCCGCCGCCACGACAA
1458	3.44e-05	62	ATGTGTTTGCAGAAGTCTTCTCGCAGCTTGTATTTACGTTGCGGTGTCATCGGAGTATGCTT
1458	3.44e-05	62	ATGTCTTTCGTTCTATTTCGTCTTGGCTTTCAGATTAAAGTTGATTCTTTCTGGGGTTTTGG
1458	3.44e-05	62	ATGAGGCCGTGTAGGCGGCGGGCCCTGGCTTCCTGTATCTACGGATTTACATAGTTGGGTGT
1458	3.44e-05	62	ATGAACGTCGTTGGGGGGCCCGGTTTTGAGTGTGTTTCGTGGGGTTTGCCAGGGTTGCTTAA
1457	3.44e-05	62	ATGTTGTCTCTTCAGCTCTGTCCGTACATGGGTCATCTCACTGATACTGGCCAAATCTAGTT
1457	3.44e-05	62	ATGATGGTACTCGCCGGCACGGGTATGAGCGGCCCTACCATACCCGGATTGAGTGTTTGGTC
1455	3.44e-05	62	ATGTTGCTGTTGCTCTTGGCATCTTTGCCTTGCTTTTTAGCGCCCTTCTTTGGTGTAGCGCT
1455	3.44e-05	62	ATGGCCGTCGGGCCGGTGGAGCTGGCGTGGGGGAACCGGGGCGATCGCCGCTCAGCCAGCGC
1455	3.44e-05	62	ATGCTTTTGGACTGAGGGTAAGATGTCTCTAAGGTTTTCACACCTATCGCCACCGTCGCTTT
1454	3.43e-05	62	ATGGTCGCTATTAATTGTGCTGAGATTTTGTCCTACTCTGCCTAATTGTTTGTGGTATTCGC
1454	3.43e-05	62	ATGGACCTTTCTGGAGCATGAGGAAACGTTGTCATGCCACGCTTAGGCCAGATGTTTGTAAA
1453	3.43e-05	62	ATGCCCCGTAAATTTCCGGGCCCTGTTTTCCCACGCTCGCGTGTTTCAATCCCCCCTTTTCC
1451	3.43e-05	62	ATGTAATACGTAGTCGGGGCCGGGCACCCACCCTGGGCTAACTTTATGTCGCTTTAATTTTG
1451	3.43e-05	62	ATGGTCCGGTTAGGTTGGTTTGACGCCTAGTAATTGAACGGTTGCGTTTCTGCTTCTAAGCA
1451	3.43e-05	62	ATGGGCTGCGGATTTTTCTTTGTCGTTTTGAGGCTGCCTCCGATTTACATTTGTGTTTCTGC
1450	3.42e-05	62	ATGTGGTACGGTATGCCCTCGCGGCGCCGGCAACTCTTAGACGCATTTTGCATTGCTAAGTC
1449	3.42e-05	62	ATGTTATGTCGCTTGCGGTTCGTTCCGTTTGGCTACTTCAGCTTCTGCCGCGCGCGTGTACC
1449	3.42e-05	62	ATGTGTTTATCATCGTTTCGGCTGATATGGAGCTTTGCTTCAACTTATTGTGTTCTCTCGGG
1449	3.42e-05	62	ATGTGTGTTGCTCGCTCCTGCTGTAAGGCCTTCTTAGGGCGCTACTGGCTGCGCGCGAGCGG
1449	3.42e-05	62	ATGTGGCCGCACTCACCGGCTGAATGGCGTCCGAGACCTTTTATGTCTTAATTTCTTCTTGT
1449	3.42e-05	62	ATGAGAACCGACTAGAATGGTTTTGCCATAGCATCTCGGCGATCCGAGATTATCAAACTTTA
1448	3.42e-05	62	ATGTGTCACCTTTCTTCTTACATGTCACCACTGCTAGTTATATCGTTATCATTTCGCAATTT
1447	3.42e-05	62	ATGTGGTCCTTCTGCGGTTGTACAGCAGTTTTGGAACGCTAAAACGGCGCTGCACTTCGACC
1447	3.42e-05	62	ATGTCTTTTGCCCCACCCATGCGCGCATCCGGATTTTTCTCTGCTAATTTCGTGACCTAATC
1447	3.42e-05	62	ATGGCGGACTGTGACCCGTCTGTGTCTCGGTTCGTGGTCTGAGTCATCTCGTGTTTCACCTT
1446	3.41e-05	62	ATGTACGCTCACCTTCCCACGTGGGGCTTTCGCCTGTGCGCCTTCCGCTTTAAAGCGTGGGA
1445	3.41e-05	62	ATGGGTACGTAATCCTGCTGCCGGGGGAGGGCTCGTGGCTGCTAGGCTGTATTTGGTTTCAC
1443	3.41e-05	62	ATGCAGATCGCTGTCAGTGGGCGTTTCACTGGGGAATGCGCGATGCGCAGTCAGGCGCTCAT
1443	3.41e-05	62	ATGACCACTCTTTTACTTACCCTGTGGTGATGACGCGCGATTGCTCACAGTTGCTCAACTCA
1442	3.4e-05	62	ATGGGCCCTTGGTCGTATCTCTACTGGCAAGCCCAGCACGCTGGACCTGCTGCTCCTATCTC
1442	3.4e-05	62	ATGGCTGGCGCGTTGTCCGCTCCTAGCGCCTGAGCGCTCATCGTTACTAAGCGTTTCTGGTC
1442	3.4e-05	62	ATGGAAGGTGTGCCCCACTTCTGTATTTGGGTCTCGAAGCAGCTCTTCACGGCGGATCCACA
1441	3.4e-05	62	ATGCTTGCGCCGTTGAGGTTTCAAATCTTATAATTTAGCTTTTTGTAGTCTCAATATCAGAA
1441	3.4e-05	62	ATGCCGCGGGGTCGACAAACGCAATAACCCGTAGTCGGTAGAGGCGATGAAATAAAGACAGT
1440	3.4e-05	62	ATGGCGTGTCCATGTCCTGATCCATCTGTATCTCCGTTTTTTCTTCTGAAATAACGGGCTCT
1440	3.4e-05	62	ATGCTGGGTTCGTTGTTGCCAAGGGTGTTCCGTTCGCGGCAATCCGTCATCGGGATGCCCTT
1440	3.4e-05	62	ATGCTCTGCGTGAGAACACCTCGAACTAGACCATACTCCTTATCGCACAATTCTACTGGGGC
1440	3.4e-05	62	ATGATCCTGGTGGTTTCATCGGGGTTTGGCAACGCTCTGCAGTATATCCGGAAGATTCCCCG
1439	3.4e-05	62	ATGTAGTGGACCTTACCACCCAGCAAAAGTTCCAATCTTTAGCGGTGCGTTGCGTTGGCATC
1439	3.4e-05	62	ATGCGTGGCCTCGGGGGGCGGGACTCGGAAGTTCCGGGAGGCTTACAACGATACTATTCGGC
1438	3.4e-05	62	ATGTGTCTCGACCGTCGCAGCGCTCCGAATATCTTTCCGGGTAGCCTTTTGGACGGCAAGCT
1438	3.4e-05	62	ATGTAGCTCCCACGGTTTTCCCGTTTAAGAGGGGTGTTATCCCGTACCAGCGTTGTAGGTGG
1438	3.4e-05	62	ATGGTATGTTTTGATTTCGCCGTGGTTTCTTGCACCATTGGTTAGTCGTGAGCCCCGTTCAC
1438	3.4e-05	62	ATGGGTTGTCTTGCCGTTGATACTGTTTTCTAGTCTTGACCTGTTTTGTTCTTGTCGGTGTT
1438	3.4e-05	62	ATGGCCCGGCCCGCCTTCCGCCGGCCATCCCTGGTGATCCCACCGCCACCGCTTTCGTCGCC
1437	3.39e-05	62	ATGGCATTCTGTGGAGCGTGATGGAGATGTTTGGACTGCCTTGTTCCTTAATTCGTGCAGAA
1436	3.39e-05	62	ATGGACTGATCAATCACTCACATCTTCTTTTGGAGCCCATGCAGATTCCTTATGTCATCATA
1436	3.39e-05	62	ATGCCGTCCGCCCTGGGCAACCTGCGTAGATGCAATAGGTTCAGGGTAGAGCCGGATGGCCA
1434	3.39e-05	62	ATGTGGAGCGCCGTGAAAGGCTCTAAGCTAGGTGTCGTGGCGTCAGTTGGGTTTCCTGTGTT
1434	3.39e-05	62	ATGGCTGCTGTGTTAATGCCAAATTTCTGATACGGTTAATCCGTTGTTGATTAACTTCTACT
1434	3.39e-05	62	ATGCCCGTCTATTGTCGGTGGCCCCGGCGTACCGCGCTCTCGATATACTCTCAGACTCGGGA
1434	3.39e-05	62	ATGAGTATACTTCCGCGTTCACACCGCAGCGATTTCTCTTCTATCAAGGCCTGATATGCCGT
1434	3.39e-05	62	ATGAGAGGTAATTTCTACTTCAGACATACATCCTACTCGATTAGCACGATTCACTCCACGCT
1434	3.39e-05	62	ATGACGTTACCGGACTCTCCCAACGCTGGTCCACGGGTCTCGTACTGTCCCCCCCCACGTCA
1434	3.39e-05	62	ATGGGTCCCCACCTCCTCCAAATTGAGAGCTTCCGGTGGGGCGTAGTTCTATGCTACGTTGG
1434	3.39e-05	62	ATGGGAGCAATTAGTTTGTTTTTTTCGTTTTGTTTTAATACACCCGTATATCATATATTCTT
1433	3.38e-05	62	ATGTCTAATATTGTGGCCTCCGCGTTCTTCCTCTACTCTTCTTAGAGTGCCGTCCCTGGCCC
1433	3.38e-05	62	ATGGCTTATTACGGCTCATGGTGTTCTTGCATCTACGGTGGCTTATCAGCCCAGAAACGCCA
1432	3.38e-05	62	ATGTGAAGGGAATCAACGTTCCATCTCGAGAAGCATCCTCGATGCTTTTTAAGTCTACCTCT
1432	3.38e-05	62	ATGGTCCCAGCTCGCCCGTCTTCGGGAGAATCATTGCTTCCAATGAGCGGGATCGGTCATCA
1432	3.38e-05	62	ATGGGCTGCGGGCGTTCGGTGCTCGGAGGTGTCGACCGTCGTTCCCGCTAGGGTTGTTTCGG
1431	3.38e-05	62	ATGTTTAGGTTGGCCTAATCACTCGTGGTTGGCCTGGTATGTCGCAAGAATTTACAATGTTA
1431	3.38e-05	62	ATGTGTTCTTCGTAGCTTTGGGGTTTCGTTTTTGGTCCCGGTACTTTCACCTCCGTAGTTTA
1431	3.38e-05	62	ATGAGATCTCGATGGGGTCGCTTCTCGCGTCAGGAGTAATCCGCGGTCGCTTGAATCCAAAT
1429	3.37e-05	62	ATGTTAGTCGGTACCCGCGTACGAAATGTACACGCTAGGTATGGTTGTACATGTGTCATAAT
1429	3.37e-05	62	ATGGGGGCGATCTCCAAACGGCTTGGCGCCGCAGCGGTCGCCTCCCGGCCTCGGATCGGACT
1429	3.37e-05	62	ATGATATGGTCACGTCTTTTTTGGGTCTTCGGTGCCCTGCCTGCGCTGTACTGTTATATGTT
1428	3.37e-05	62	ATGTGAATCTTTGCCCTTGTTTGTGGTCTCCGGGCTATTTTTTGTTTGATCTTGTCCGACTC
1428	3.37e-05	62	ATGAATTACTGATTTGTACTCTATCTTACTAGACTCTCCTGAGTTCTTTTGTCTAATGTCGA
1427	3.37e-05	62	ATGTTCCAAGGCCTAATGGTATCCGGAGCCCGTACCCCTCCATCCACAGGGTCACGTTCTGC
1427	3.37e-05	62	ATGCGAAGCTGTGGTCCTCCTCTAGCCCGGTAACGTCCGCGTGGATGATAATGTCTCGTAAG
1427	3.37e-05	62	ATGCATTAGATTCTTTTCTAGTGTTTTTCTCTTTGCTTATATTATTTTAAGATGCTATTTTT
1426	3.37e-05	62	ATGGAAGTCCCCTAGAATTTACAAATTACTCAGTCATGGCTTGGCCCGGGCCGGTTCATCAC
1425	3.36e-05	62	ATGTGCCTCGTACCCCTGGGCGTGTGGGCTTTTTGTGGGCGGCTCGGGATTGAATCCTCCTT
1425	3.36e-05	62	ATGTATCGTCGCTTGTTATCCCCGACACTTCGGGGCGTCTCCTCGCTTTGCTGATGAGAGAC
1425	3.36e-05	62	ATGCTGCCTAGTTGCACCTGTGTCAGCTAATTTGTGGTCTTTGGTTCTGTTCCAGCACCGCT
1425	3.36e-05	62	ATGACGAGAGCATATGTCTTGTATGGACGTTCGTGCCTTCCCATTGATCGTTGATTTGTGGT
1424	3.36e-05	62	ATGTTGTGTCGCCCTGATCATATCGTCTGGCACTAATTTAATCCAAGAGACTACTCTCTCGA
1424	3.36e-05	62	ATGCGCTTGGTTTGTTCGTTTATCCGTGTGTAGGCAATCTTCTTTTTTGCGGCTGCGTTTTT
1423	3.36e-05	62	ATGGCTGCTACTGCTTTGCTTACGTCCGTGATACCGTCACGCGATTCGAGTGGGTTTTGCGG
1423	3.36e-05	62	ATGCGTGCAGTCCGCGTCACCTATTTGAAGTTAATATGGGACGTAATCACACTTTTTTGTTT
1423	3.36e-05	62	ATGCCATCCGGCACCATTGTTCGGACGCGCCCGCGCGACCCCCTCCTTGTATGACCTCTCGG
1423	3.36e-05	62	ATGACTCAATTCGCGGGTGGTTTTTGGGCCGCAATAGGTGCCCCCTTGGCCCCCGCGCCGAA
1421	3.36e-05	62	ATGTTTATCTGGATACCCTCTGGTTCTATTCGTGTTCTGGATTCTGCTACTCCGACTAGTTA
1419	3.35e-05	62	ATGTTTGCGTCATCTGGCTCTGTTGCGGCCGACGGTAATAGTCTCTACTGGTTTGTCTACGT
1419	3.35e-05	62	ATGTTCACTTTATTGGTTTTAAGGGTGTATTTACGGATTTATAAACTGTTACACTCAATCTT
1419	3.35e-05	62	ATGCCCGTTCTCTAGCACCTCCCTTGAATTCCCCTGGTCTACCTACCTTAAAGTACACCACC
1418	3.35e-05	62	ATGTGTTTATTTCTGCTAGTGTAAACATGACGTACATAGACTATGAGAATTTCCTATATCTC
1417	3.35e-05	62	ATGGGCCTTCCGTTCTCTGCGTCATATTGTCGGTACGGCCTTCGCCTTGCCTTGGTAGCCTG
1417	3.35e-05	62	ATGGACGTGACGATTCTTACTTGGTGGAGCTTTGGAGAGTGAACTAGTACATTGCGTGTAGT
1417	3.35e-05	62	ATGAGCAAGAGTTGAACTCGTTGGTGTCTGTTGATTACAATTTATGGTTAGCTCGATCATGT
1416	3.34e-05	62	ATGATCACTTGATTTTTATACGCCCGCTCTAACTCCGTTCCCGGGCCGCCCCATCCGGGAGA
1415	3.34e-05	62	ATGTCTCATCGCTTTTGTCTCAAGTATATGGTATCCCATGTCTTAGTATAAAGTCACGTCCG
1415	3.34e-05	62	ATGGTTCCGTGAGATACAACGGGGTGTTATGTTGCGTGCACGACCACTTTTTAGTCATTGCG
1415	3.34e-05	62	ATGAATTTATTTGGATGCGCTCGTGACCGGAAGCCCATCGCCTGGGCATCCCCTCTCCTTAA
1414	3.34e-05	62	ATGTATGGTTTATTTGTTTTTGTTGTGCCTATCCGCTATTTAGGTGTGCATACTTGGAATGC
1413	3.34e-05	62	ATGTGTAATCTTCTGGAATAGCTTACATACGTGGGCCCGTCCTAATTTCCAGCATCGACATC
1413	3.34e-05	62	ATGACTGGACGTGCTCTTGGTTGCTCCGAACGCCCGTCGACCATCCGTCCTGTAGCTCTCTT
1412	3.33e-05	62	ATGTGACAGTTCTTTGCTTGGGTCCGAGCGGTATCCTTTGCGTACACTCCGCCTGTTGGGTT
1412	3.33e-05	62	ATGGGCGTGGCCTGTGCGATGTCTTAGTTTTCGTGACAGGTTGGATTCAATTTGCCATAGGA
1410	3.33e-05	62	ATGATTCCACCATAGTATCACTCGAATATTGTGTGGCTTCATATCTTTAGCTTTTTCAGCGT
1409	3.33e-05	62	ATGGCCATGCGCTGTTATTTATACGGGCTCTTGTTTATGTCGTTCTTTCCCTTTGGTGGATT
1409	3.33e-05	62	ATGCATAATTCTGCTCTATCACGGAAAGAAAGCGTTTTAGATTAGCTTCTTGGCTTTTTCTC
1408	3.32e-05	62	ATGACTGTCGCCTGTGTTTTCGTTGGGTTTGTTTCACGATTGTCGTGTTTGGGTTGGGTTTT
1407	3.32e-05	62	ATGTTCGTCTCATTTTTCGATAGTTCAGTGAATTTTGAAAGCCAGAGATTTACAAACATATC
1407	3.32e-05	62	ATGATAAGGGCGATCTCACAGTTCAATGTTTGCATTGTGAATCTTCTCGGTATCTATCTTTT
1406	3.32e-05	62	ATGTGGGTTTCGTTTATCAGCTTATCCGCCTCGGGCTTCTCGTTCGGTTGTCATTGTTTCGT
1406	3.32e-05	62	ATGTCTCGCTTAGTTTTCTGCTTGGACCATCCGTTGACAATACCTTGTCTAGTGTGGGGTTG
1406	3.32e-05	62	ATGTCGTGTGGGGTTACTCGCGGACGGGTTTTGTGTATGATATTTCCTTGGCCTTCTCCTCG
1406	3.32e-05	62	ATGGCCGGCTTACCCTGTGGCGGCTTATGGGGTGGTCAGAATGACACATAAGTGGAAGCCTT
1406	3.32e-05	62	ATGCGATTCCTGGGGCCCCTTGCCGGAGGAGCCTCTACGAGTCAGGGGTGATGGCAACTTCT
1405	3.32e-05	62	ATGGGCTTTGCAAGCATCGTTTTATTTACAGACTAAGCTCTTTTCTTTTTTACTTCTTGCTC
1405	3.32e-05	62	ATGGAACGTAGTTTTCGGCGGGGCGTGCTTCCATAAGCTCGACGGTTGATGATGGATTTGTT
1405	3.32e-05	62	ATGAGGATGTCTTTCCTTGTCTCGCTTGGAGTATAGCGCAATTCAAATGTCATGGCTCGTCA
1404	3.32e-05	62	ATGTTTATGCTATGAGTAGTTGCCGGGTTTACAGGTCACTCTCTGTTGTAGGATACGGTCGC
1404	3.32e-05	62	ATGGGCTTACTGCACTGCTTGTTGCACTATGGGATACGCCGAGAGTTCGTGGCATTTCATGG
1404	3.32e-05	62	ATGATCCTCGCGTCTGCCGTATAGGCGGTTTTAACAAACATTCTCGAGTCATCCCTCTGCCT
1403	3.31e-05	62	ATGGTCTCTGTTGTCTTATCGCATCGCGTACTCGGTCGCTGCGGCCCGCAGTGCCGATAAAA
1403	3.31e-05	62	ATGCGTTTGTGACTTTTCACGCAAGCGGCATCCGCGTGTTTCAGTCATGTTGTGTGTGCGCA
1402	3.31e-05	62	ATGAGGATAAGTCTTGCTTCGATTTTGCGTGTAGTAGTCGTGGCCGTGCCCCTGATACGAGA
1401	3.31e-05	62	ATGTTGATTGCCTGGACGTACATGGGACGCCCATGTCTTTCCCGATACGCTGGTTTGTTATA
1401	3.31e-05	62	ATGTAAAGTCCCGGCCTGCGCGCCCGCTGGCCGGAGTCTTCAGAAACGCAAGCTCACTTGCA
1399	3.3e-05	62	ATGGTCCGTGTTCAGCTGAGCTAGGTAGTGGTCTGGATTGCCTCGGTAGTTTCTTCCTGGAA
1399	3.3e-05	62	ATGGATTGACTCCGTACAGTCTATGCTACCCTTCAGCCCCTTTTTGTCTGCTTGTCACTTTC
1399	3.3e-05	62	ATGAAGGAGGTGGCCCTTTATTTGCTTGATTCTCCACGTGTGGCTGCTGGGACCATTTGGGT
1398	3.3e-05	62	ATGCCCGGTGCATCTCGTGGCCGAGCCTCCTCACCTGTCGGCAAACCGGCCAACTGTGAGAT
1398	3.3e-05	62	ATGATTGGGCTTGCTGTATGCTGGCCTGGGGGCGGCTCGTGTCTCATGTTTACCGTATCACA
1397	3.3e-05	62	ATGGGTATCCGGGGTGAATGATGTGCAGGATCGATTATATCGTCTGATACTACGTCAACTCG
1397	3.3e-05	62	ATGGCTGTTTCCTCTTTTCACTATCCAAGGTCCTTATTATTTGGTCGGATCATTGGGTGTGC
1396	3.3e-05	62	ATGGCACGTCCCTTCACCGTACTGAATCGTACGACGGTTATTCGTACGCACAACGGGCACGG
1395	3.29e-05	62	ATGTTAATTTCTCTTTCGCATTCTCTTCTCGGTTAAGTCCGTTGTGATATGTTTTCGTCGCC
1395	3.29e-05	62	ATGGTCTTCACGAGGTGGTGAGTCGTCATGGTCGGTCCGCTCTCTGTTGGGTTTCGTATCTA
1395	3.29e-05	62	ATGCTCGGCTTGGGCCGTACGAGAGGGTCGGTGAGTTCACCCGTCGACTGCTGAGACGGAAC
1393	3.29e-05	62	ATGTTCTTCCCTCCGACCAGCGGTGTCGCGGGGTCGCTGGTCCTTGAGTGTGCGATTCTCTA
1393	3.29e-05	62	ATGCGCGTGGGATTCCGAGCCTGGAACCGTCAGCATCGCCCGCGACTGTCACCATTCTGCGT
1392	3.29e-05	62	ATGTTCTCGTTCACAGGCGTGCAGGGGGCGTGCGCCGCCCGTCGTGTCGCGCTTGGGGCATG
1392	3.29e-05	62	ATGTGTCCCGCTTGCTCGGCCTACTTAGCCCACTGTGGGTCCGGTATACTGGCGGCCTTCCA
1392	3.29e-05	62	ATGTGGCCTCGTATCATAGCTGGCACTTGAGTGTTTAAAACCTTGGGCAAACCTCTAAGCAC
1392	3.29e-05	62	ATGGCGCGTCTCCGTTACGTATAGCCATGTAGGATTATTTTAGCTTTTCGTCTCCGTGGTTT
1392	3.29e-05	62	ATGGAAGTTCTTTTCCAGTCTTGGGGTTGTGTTTTTTTAACTCCTTGATGTTGGAGTGGGTT
1392	3.29e-05	62	ATGCGTGCGGCGGCGCTGGTAGGGTGGGCCATTGCCTATCACCATTCACGCACATCGTATTC
1392	3.29e-05	62	ATGCCCCCCCCCTCGCGTTCCGGCCACTTCGACCATACCGCTGCGTCCACTTCGCTCCCCGT
1391	3.28e-05	62	ATGTTCGTTTCGTAGACGGTTTGTCGACGGGGAACGGCGGCGACCCAAATCGTTCTTTTATG
1391	3.28e-05	62	ATGGCCGTTCTGTGCAGATAGTGCAATGTACGTAATTTGCTGGCTAGCGAGACTTCGTCTGG
1391	3.28e-05	62	ATGCCCCGACGTAGTACAATTAACCTCGCAGCCCTGGCTTCCCAGACGGCGCGGTCCCTTCA
1390	3.28e-05	62	ATGGCCTCGGGGGTGCTGGTACCTTCGGTAGCTTTTAAGGATTCATGATTGTATTTTCAGTG
1389	3.28e-05	62	ATGTGTGGCCCACACTGCTCGCTGGTACTAGGGTGTGTGACGGCCCGTCGTCTGGATAGCTC
1389	3.28e-05	62	ATGTCCATCTGTCGGTTTTTCCGGTACACCTTAGTCATGCCCTAGCGGAGAAGTACTTACCT
1389	3.28e-05	62	ATGGTTTCTATCACCAATGTGGAGACATTGCTTGCTTAATCTTTTCTAACGTTTTCTATGTT
1389	3.28e-05	62	ATGAGTCTTAGGATTCGCCAGAGGTCCCTATCCATTCAGCTGTTGGCTCGCCGCGACGGTTC
1388	3.28e-05	62	ATGGGTTTCGTACCGACACCGGTGTGAATCGTCCAGCTAACGCCTGTTCCTGAGCTGGTTTA
1388	3.28e-05	62	ATGGAGTCGAAGACATTTCGTAATATAGACCAAGTTCCTCGTATGCGTCAAGGGCTGCAATG
1388	3.28e-05	62	ATGACGAGACAGTTGAGCGCCCCTGGGACGTTCCTGAACGGACTCCATCGAGTACTCGTCTC
1387	3.27e-05	62	ATGTTTCGGCTTGCCTGTTCCCGGTAGCTAAGGGCTCTGATCGTGCGATGGCCGATTCAGCT
1387	3.27e-05	62	ATGTTAACGTTTGACGGCAGCCGTGTTTAAGTTGTGTAGTGTACGCTTTCGGTTACTCGGCT
1387	3.27e-05	62	ATGTCACTGCCTATACGTATATTAAGTTAGGTAACTTAGGAAATCTGTTTTACACTTACATT
1387	3.27e-05	62	ATGTATCGGGGCAGCATGTTTTCCTTTTTTCCTTATATGTTATATTTACGTTCAGAATTATT
1387	3.27e-05	62	ATGGGGCTAGTACCTTGCTTCGGTGTAGTTCTGTTAACACTGGTTTATTTAATGCCAGTTAC
1387	3.27e-05	62	ATGCCCTTCATCGGGCTGGAGTTGCCTTGAGGCCACAGGGCTGCTCAGCCAACGACCGGTCC
1386	3.27e-05	62	ATGTTGAATTACTTTATGGTTTTTACTTATTGTTGTATTAATTCACTATCGGGTTTTGACAT
1386	3.27e-05	62	ATGCTCCCGCACAGCACAATACAAGTCTGCGTCTAGAAATTTGGAATTCGTGAACTCGGGGT
1385	3.27e-05	62	ATGGATGTCGGAAATCTTTTTTCGGCCTTATCCCGGTGATCGCGCTCGTAGAGGATCCTTTG
1385	3.27e-05	62	ATGATCACCCAGGCCACCCTTGCTTTTGGCTCAGGTGCTATCCCTCCGCCCGTACAGCTGAT
1385	3.27e-05	62	ATGAGCCCCTTTCGCCTGTAGGGGTGACCGCGTCCGGGGCGCAACATTTTGATCGCTGGACC
1384	3.27e-05	62	ATGTTGCTCCATTAGCATTCCTGCCCGCCAGGTCCTGGTGACCAATCGCCTTTGTGCCACCA
1384	3.27e-05	62	ATGCCTTCGCACCTTTCGGAATTTGTAGCTCCGGGCTTGTTTTTGACGTTACTACCCCTATG
1384	3.27e-05	62	ATGATGGCTTTCCCTCTCCCCATCAGGGTCTCCGCTACCTCAACTCTGCCCACCCCTTTCAC
1384	3.27e-05	62	ATGAGCTCTCCCCCGTCTAGGGTGAGACTTTTTGTGCACATCTTACACTCAACCTCATTGAA
1383	3.27e-05	62	ATGTTCTCCGATGGTTCCGCGTACGTAAGGTCGCGTTCTCCGGCGGATCGGATATTTTGGTT
1383	3.27e-05	62	ATGCCCACACGTTCCGGACGCACTCCTTGCTCCGTCCGTTTCCATACGCAAGCCTGCCCACC
1383	3.27e-05	62	ATGACAAGTGCTTGCTGGAAATTCTATATCCGTTTCGGTCTGCTCTACAGCTTTATCGGCAG
1382	3.26e-05	62	ATGTTTTCTGAAGTGTGCCGCTGCATCACCCCTCCCTATAACGATTCCCCATATCCATCCCG
1382	3.26e-05	62	ATGGTCTCGTATCCTGTACCGGGGGTGCGTCTGATACAACCTTCAACACCACCTGCTTCACC
1382	3.26e-05	62	ATGGCGGGTGGTTTGGTGCGCGGGCCCCCAGCTTGTCAGTTGCGTATTGACCGGCAGCACTA
1381	3.26e-05	62	ATGGTCATATGGCAGGCTGACTCAGTTCGTTTATTGCGGGTGGGACTGGCTATTGGTCATGC
1381	3.26e-05	62	ATGGACTCTGGTGTCCTCCCGTTAGGCTCCGTCAGAACCTTACCGTTCTCGCTCGCTAGGCT
1381	3.26e-05	62	ATGCATCCTGTTATGGACCTGTTTGGTTAAGTACTAGCCTTCCTGGGACAGTGGTACGTCGG
1380	3.26e-05	62	ATGGTGTACTCCCCGGAATTCTCGATGAAGCTCGGCTTTGGCCCAGGGTCGCTTGGCTCGAG
1378	3.25e-05	62	ATGTCGGGTCCTGCTCAGCGGATATGTGCGCGCTTCGTTGCATGGATCAACCGGGGTAGCTT
1378	3.25e-05	62	ATGTCCACTACGTTTCTCGCTATCCCGATGGGCCCCCAGCCGCCACACTCCCCGCGGGGCGT
1378	3.25e-05	62	ATGGCTCTATCTCTCTGGGTGGACTCCCATCTTCCTGCTGCCGCTTTCTCTCACCCCGCCCT
1378	3.25e-05	62	ATGCTCGGCTCGTGGCCTTCTTGTCTCCTATTCGTAAATTCCTCTCCTAGCATAACCCATTG
1378	3.25e-05	62	ATGCGGGGAGCACCGCGATGGAGGGTGGATGACAGGACTTACGCTCGCTATTTCCGATCACT
1377	3.25e-05	62	ATGTCCGTTGCGTTGTTTTTCTTTTGGCGCCGCGTACCCGCGCACATGCGTGGGCCCTGGGA
1377	3.25e-05	62	ATGTCCGCGGGTTCCGTCTGAGTCTGGCCCGCGGGGCGTGCTTTCGTCCTCGCCTACCCTTC
1376	3.25e-05	62	ATGTGGCTTTCAATTCCCTATGATGTCAACGGCGGATTGATCCCCTACTCCCTAGGTTTGTG
1376	3.25e-05	62	ATGTCTCCCTCGTCCGACGGGCTCCAGTGAGGATCTGTTGCTTTTTATAGATCTTTTTTTTA
1376	3.25e-05	62	ATGGCTCCATGCTTGCACTATCGTTGCACCCTGGTTGTGACGGGATCCGTTATTCTGCTGTA
1376	3.25e-05	62	ATGCCGCCCCACCCCCTGTCGGTCCGCCCCGCGACCGTCTCCCTCCCTGGACAGCTTGCACC
1376	3.25e-05	62	ATGAGTGGCCGTTAATGGGGCTTGTCTGTTGCGGGTCTCATGGCTTGAATGCGAATGTAGGT
1375	3.25e-05	62	ATGTGGCCTGCATAGATGAAATGCCCTATCGGCCCCATTCCCACTTTTTGTGGTCTCTGGCC
1375	3.25e-05	62	ATGTGATTGCAATCGTGCACTTTGCCGCGGAACTCCGCCTTACCTGTTAGGGCCTACGGGGG
1375	3.25e-05	62	ATGGGCGCATCTGTCCCTACGGTGTCACGCCTTTCCGTATCGACCTTGTGGCAGGTTAATTC
1375	3.25e-05	62	ATGCAGTTCGATGTTATAGTTGTACGTGCTGCCTCGGACGTCTGTACGATTTTTTACGCTTT
1374	3.24e-05	62	ATGGATTTTGGTCTCTTTGGTTACTTAGATTATCGATGGCAAGCTATTTGGAAAATCATTGC
1374	3.24e-05	62	ATGCCCCAAGCCCTAATCTTGTTGAACATATGAGTGTAGTTTCCTGGTTACTGGTAGATTCT
1373	3.24e-05	62	ATGTCGTCCCCACGTGTACAGCCTTTTATCGGCGATTGTGGTCTTGATGGATGTTCCCCGCG
1373	3.24e-05	62	ATGGTGCGCATTTGAGTTTTGTGGTCCTTTTCCTCTTCTGTTTACTGTTTTTTATGGATTTC
1372	3.24e-05	62	ATGGCGCAATTACGGATCTCTACTCGTTAATGCAACTCTTGATTTACGGTCTTGTTGTGAGT
1372	3.24e-05	62	ATGCTGGTGCGAGGGGACTTGTCCGGGTCTCGTTTGCCCCGCGATCCGGCACTAATCCTACC
1372	3.24e-05	62	ATGAATCATTGGATTTTTGTCGTGTTGGGCGTGGTTCCTGGTCACCTCGGCCGGCTTTGGTC
1371	3.24e-05	62	ATGTTTCGATCTCGCGGTTCGCGCGACGTGCGAGTATGACGTAACATGAGGTATCGAACAGA
1371	3.24e-05	62	ATGGTCTCTCTTTCTATGTCGGGCATCATCTCCTCGTCACAGCCCCACTACCACCCTTTGGG
1370	3.23e-05	62	ATGTGCTATTACCGTGTCTACCCTGGGTCTGCTCTCTCTCGCGAGGATCCAATGTTGTGGGT
1370	3.23e-05	62	ATGTGCCCTATTCCATGTTCTATCGATGAATGTGCTGGCCTGGACATTACTCTAGAGTGGCT
1370	3.23e-05	62	ATGGTTTCTGCTTTATTCTGTCAAAGTAAGCACTCGGAGCTTTCCCTTATCTTTTGGGATGT
1369	3.23e-05	62	ATGACCTTCGTGTGAAGGGATACTAGCTAGCAGCCTCGTGACCATGCATTCTGTCCACTTCT
1368	3.23e-05	62	ATGGCTCTCAGTTCTGAACCCGTGTGCGTTGAAAGCCTATCTCCTAGATGTGTTTTAGTATT
1367	3.23e-05	62	ATGTCGTCCAATGCGTTTTTGAAATGTTCTTTGACGCGCTTCTTTGTTTATCCTATTTTTGT
1366	3.23e-05	62	ATGGCAATAATTTCTTTACGTTTATCTAAGTACATCTGTTTGCAGGATTTCTTATGGTATTG
1365	3.22e-05	62	ATGGTCGCTCCCGTTCGATCCGTACTATGGGGAGCTACAGCCCTGGCTCTCTCCCGCCCGCC
1365	3.22e-05	62	ATGGCGAGGGGGACTGCTCGAAGGTGTCCTCGTCGAGGTAGCTGGGGCTGGCTAAACTGGGG
1364	3.22e-05	62	ATGGATCCCTCGAGGTTCCTAGGACGTTCTCGCATCCTTTTAGGACGTGAGGTCCAGTCTCG
1364	3.22e-05	62	ATGATGGGCTCCGCGCGGTTGGCGTGGGGTGCGTCCGTGTTCTTCGGGTGCGTCTAGGCCCC
1363	3.22e-05	62	ATGTTCGTTTCCTTCGGTCCCGAAGGGGCTTAGGTCCTCTGTGTCCTGAGACTTATTTCGGC
1363	3.22e-05	62	ATGTCACGATTCGTCCGGCGCATGTGCCCTGATGTTCTTTGAGCATTTTCTTTGAGTCAGGA
1363	3.22e-05	62	ATGGCGTCGCATCTTTCAATTCTACTTTCTCATGAAATATTCGTCGTTTGGCCGGTTTTCTC
1363	3.22e-05	62	ATGCCAAGGAACAGTCCCGCCATGCCGTTATCTGGACATCTTTCTCCACGCTTCTTGCTTTA
1363	3.22e-05	62	ATGATGGAGGGACACGATGGATTGATTTTTACAACCTCACAGTTCGGTCGATGTTGGGTTCG
1362	3.22e-05	62	ATGTTTTGTGCGGCCACTGCCGTCATACTTTAAATAACATTACCCATAGCATAAGTGGGGTC
1362	3.22e-05	62	ATGTTGGGACGATTCCGTACTACGTGTTAACGGACGGAGGGTGAGGCTTACACATATACCTT
1362	3.22e-05	62	ATGTCTCCTCTCCCACGCAGGATCTACGCGGGTCGGGCGGCGAATAACCTGATCGAGTCGGT
1362	3.22e-05	62	ATGCTGGGTTCTGTGGGTAGTGCCTGTGCCCAGCAGGAAGATCACTGATCCATGTAGTTCGG
1361	3.21e-05	62	ATGTCCCCTGGCCCTCCTATCCCCCCCCCAGAATTCTCCCAGCATCTCACACCACTGTCAAG
1359	3.21e-05	62	ATGTCTTTGTTGGTTTTTTTATATCTTGTTGCCTTATTTGCGTAACGAAGTTTGGGTCAGTT
1359	3.21e-05	62	ATGGGAAGCTGCGTGGTGGTCATCACCGATACCTAAGCCGTGGAATTGGCCCGTGTGTGGAT
1358	3.21e-05	62	ATGAGTGCAATGTGTAATCGGGGCATAGTATCTTGCTTCGCGCGGGGGTTCTATTCAGGTCT
1358	3.21e-05	62	ATGAGGCCATTGGTGTCATGGGTTTTTTACCTTTCTACTTTTTCCGGGGACTTCGGTTTTGT
1356	3.2e-05	62	ATGTGGGGTCTACCGCGGCCCCATGATCTGTTGCGTCACTGTACGGACTCCCTGGTTGAGCA
1356	3.2e-05	62	ATGGCTATATCTTTAGCTCTTTCTGTTTGATTGTCTTTTGTGACAGTAGATTTGTAGTATTT
1356	3.2e-05	62	ATGAACTTTCTTTGTCCTAAATTATGTACTCAAGTCTCTACAATGATGCTGACTACGTTTCC
1355	3.2e-05	62	ATGGACGACAGGCTTTCCCCACTTCCGCGTGCCACGAACGTTTCCTTGTCTCTCACCCAGTC
1355	3.2e-05	62	ATGGAAGGCCGTGAATGCCATTACTGTAAACTGGTGTCCCGTTGCAAGAAAATGCTTGTACT
1355	3.2e-05	62	ATGCATCCACCGTTTGGTATAGTGTCGCAGTGGCGACGCATCGGCTCGACCCATTCGTGTGT
1354	3.2e-05	62	ATGTTATGCTAACCTTCGCATCCGTTGTTTGGGCCCCATAATATATACTACATACCGGGATA
1354	3.2e-05	62	ATGGGCCGTCGAGTTCCCTAATTTCCCTTGACCCTAACTTGACTGCTTGCACTTGGTTCATT
1354	3.2e-05	62	ATGGATTCCCCCCCTCGCGCTCAAGCGCCTGGGGGACTACCCTCGTTCCCACCCACACTTGT
1354	3.2e-05	62	ATGCGGTTTCCGGAGCGAGTTTGTATCGGGTTTCGGCCGTATTTGTCACTTATGGGCGGGGC
1354	3.2e-05	62	ATGCCTCGTTCTAATGGACGGTAATTTTCTTGATCGAGGTGGCTGTACTTTTGATGATATGT
1354	3.2e-05	62	ATGACCCTGATCCAGTGAGCAGGGGGTGATGATTTGTCAGACCAGACTGTGACTCATCATAA
1353	3.19e-05	62	ATGTCCTCTGAGGGATGTCGTCGGCAGTGAGAGTAGCGGCGTGTTACCGAATACTGTGGCTC
1353	3.19e-05	62	ATGGATGTTCTGGATGGCGCTTGTATTCCAGTTGGGTTCATTTGGTGCTCACTCCTTCAGGT
1352	3.19e-05	62	ATGTGTACTGTTCTTACAACCCGGGAACGTATGTTTTTGGAAATATCTTTCAGTTGGCTAAT
1352	3.19e-05	62	ATGTCAGTGTACTGGGCGTGTCTCATCCGACTTAGAACAAGGGATCCCGTGTGTCACGCACC
1352	3.19e-05	62	ATGGGTCAACAAGGGTGGCCGGCAGTTCTTCTGTTATTTCATTATGATCGTATCGGGTGATT
1352	3.19e-05	62	ATGCCTTTCTCCTCCTCAGGCGCCCTTAGTTGAGGTCTGCTTGTTTCGTTACGTTGGTCTTT
1351	3.19e-05	62	ATGTGTGTGGCGGGACTCTGGGGTTTACCGGCTTCGTGTCGCCGCCACCGCTGCTCGGATTA
1351	3.19e-05	62	ATGGTGCATGGTGCACCCGGGAGTCTCCGCCCCCTATTCGCACGGTCCTCTAGCTCTCATAA
1351	3.19e-05	62	ATGCATATGATTCTGTTTTACCCGCTAACACCATCGACCTAACTAATGTTGTGCTATAGACT
1350	3.19e-05	62	ATGATCTGCGTCTATGGTGAACCCATCATATATCCATTCTATCGTTTAAAAATATTCCGCAT
1350	3.19e-05	62	ATGACTCATCGGTAGGAGTTTTTGATGTTTTTCCTCACGTTAGTTTTTACGCGTGGAGTTGG
1349	3.19e-05	62	ATGTACCTCCTCATTGGAATTTCCGTGGCTCTTTCACAAGTTTATCACCAAGCATTGTTTTT
1348	3.18e-05	62	ATGTCTTCCTTTGAGGTTACTCGCTCTTGCTCGAGTTTCGTAGTGGGCGTAGTGTTTTCGTA
1348	3.18e-05	62	ATGGTTTAGTCAACGTTTGTGACACTACAGAAGACTCATTCGGCCATTCACTATTCGGTTCA
1348	3.18e-05	62	ATGGGCCGAGTGTACGAAGGAGATTCTATTGCCACAGTATCTTCGGACAGGGCCACCGACTC
1348	3.18e-05	62	ATGGAGTCACAGGTAGGTGCTGTACTGACGGTTTTTGGGGTGCGGCGCGTCTTTTGACCTGC
1346	3.18e-05	62	ATGTGACGGGAGTCGGCGGACGTGTCGTCTCCTGTCCGGCCTCTTCCTCCACCGCTCTGGCT
1346	3.18e-05	62	ATGCGCAAGGCGTCGGCGCGTTGGCCTCCGTCGGGGGGGTCCTTAGGGTCTTCTGCCATTTG
1346	3.18e-05	62	ATGCCATGGTGACAAACCCCCATTCTTCGATAGAGGTGCGGCGTGACTGAATATCTCCTCTG
1345	3.18e-05	62	ATGTCTTATTTAAGCCCTCCCTTGTGCTAGTCAGCTTGATTACTTGGTGCAGCGACACTTTT
1344	3.17e-05	62	ATGTGTGACCTCCTGCGGTGTGTCTCGGTTGGGTGTCTGCTAAGGTCTTATTTTGCCTGAGT
1344	3.17e-05	62	ATGTCTTATTCCGCGATAACCTTTTGTGTTTCATTCCCTCGTTTCGCACGATGAGGTTTTTA
1344	3.17e-05	62	ATGGTTGGGGTAGATACTGCGGGGTGCTGTGTATCGTGCCTACTACGGCGATGCTCACCGTC
1344	3.17e-05	62	ATGGAAGATACTCGCACCCGGCTGCCGTCGGCGACGGATCATCGTTCGGCTCTAGTGAACAC
1343	3.17e-05	62	ATGTTGTGCTTTGCTGCACGGTCTATAATCTAAGGGATGTTATGACGTCGTTCGTATGGCAT
1343	3.17e-05	62	ATGGTCTACCATCCTCCGGGGGGTGCACTCATTCGTGGTGGTTTGCTCACTCAGTAGACCCT
1343	3.17e-05	62	ATGCTAGTACCTGCTCTCGTCCAGAGGGGATCCCTGTTAATGTTCAGTACAACTTACCAGTC
1342	3.17e-05	62	ATGTAACACTCCAAACGCAACTTTTCCGGATGAAGCCATCGACGTGGCTAGGACGCGCCGTT
1342	3.17e-05	62	ATGGTTCGGCTCGTTCCCTCTTGGGGTTGCGTTACATAGGTCGGTGTTGTTGTTTCATTTGA
1341	3.17e-05	62	ATGTCCGGCATTTGGGGACTTGGTTACTTCCTAGCTACATCGGTCACTTGGATGTGGGGTGT
1341	3.17e-05	62	ATGTACCTGTTCACTCTCCACTGTATGAGCAGATAATTCCTTCATAGGGCTATTACCTCGCC
1341	3.17e-05	62	ATGCTCCTTAAGTTCTGAAAGTTCCATTAGCCAATCACCACTCTTTAATATACTTTTCCAAC
1341	3.17e-05	62	ATGCCGGGCTGTTGTTTTTATGCCTTTTGAGGTGTTCACCCTCGGTTGCCATGAATGTCTGA
1339	3.16e-05	62	ATGTTCCTTCTTTTCGTCCATTGTATGTCTTCATGTGTTCTCGAAGATGTACGGCAGGAGCC
1339	3.16e-05	62	ATGTGAGTGGTAGGTTCGGGGGCTGCGGTGCTCTGATATTTCAATCCGCGGTTCTTATCCTT
1339	3.16e-05	62	ATGGGGACGGGGGTGGATTAGAGCAGGTGCTCACCTTCACGTGGGGCTGGATTTTGCTTCCG
1339	3.16e-05	62	ATGCATTGATTGGCACCGTGTTCGCGGCGCGTTTCGTGCGCGTCTTTTTCAATGAGGCGAGA
1339	3.16e-05	62	ATGCAGCAGGCAGTTGATTTATGGTTGAGTTCACGGGCCGGCTAGGTTTACTTGTTGGATCG
1339	3.16e-05	62	ATGACAGGTCACAATGGTTTCCCTGCGCGATATCGCGCGGGCCTGGAGTCCTGGCGCGGCCA
1338	3.16e-05	62	ATGTCTTTCGTGCATACTTTCTCCTACCCTACGCCCCTCTTGAAAGGTGATTCCCATGTGTC
1337	3.16e-05	62	ATGTTGTTCTTGCTCTTTTCACACCCTGAAGTGCACTGCACATGATTCACTTTATCATGTTT
1337	3.16e-05	62	ATGGAAGTCTCGTGTAGGTGTTTGATCGATCGCAGTGTCCGATTTTACTTTTGTTTTGTATC
1337	3.16e-05	62	ATGCGTTTTAAGTGAGGTTTCGCATCTTCTAGTGGATCACGCTATTTCTTTCATCGGTTCAT
1336	3.15e-05	62	ATGTGCAGGGCCAGGGGCACCCAGCCACTTCTCAACACCACGCCCCGCCGCCCCGGCACTCC
1336	3.15e-05	62	ATGGCCACGCGGGGGGCTTGGGATACCCTATGTCGGCCGGGACTACATATATCCTCGACAGT
1335	3.15e-05	62	ATGGGATTCTTTGAATTCTTTTGTCCCGTCTGTGCTCTTTGGGCACGTCAATATTTTTACAG
1335	3.15e-05	62	ATGCGCTTTTGTGGTATTGCGACATTTGTCCCAATCTATACTCGTTTGTGCGTTTTTGAACT
1334	3.15e-05	62	ATGGCCTTCGTTGGTGACAGGTTAGTACCGAAATGGGTGGATTGGGTGACTATGCGACGAGT
1334	3.15e-05	62	ATGCTCGTGGTGGGCGCTAGCATTTCCGGCGTGGGCATCGCCGTGCTTACTCGCGATGACAC
1334	3.15e-05	62	ATGAGCCGCCCGGTCCTCGTCGAGTTTGCTTACGAGTGCGGCTGCTTATGGCGTTCCTCTCT
1333	3.15e-05	62	ATGTTTTGGGTTGCGGCCGCTTGTCCAGCCCTAGCGGGCCTGCTTTCCCCCTGTGTGTATTC
1333	3.15e-05	62	ATGTCCGCTGGGACGGTGCTGAGGGTCTGGTCATACCGCCATTCTTCAGTTCCGGGGCAATG
1333	3.15e-05	62	ATGGTCCGGGCGGTGTGTTGGCGCGCAGGGGGTACTGGCCTTTTGTGCGACTGTCTGGCGTA
1333	3.15e-05	62	ATGGATAATTAACTCGTAACCTTGGTTCCGTTGTACTTCGGGATCAGGGGGGCGTCGGACTT
1332	3.15e-05	62	ATGGGCGTGGGGTAGCTCCTGCGTTAGTGCTCCTCATCCCGTAGTCGGTCACGGACATCCCT
1331	3.14e-05	62	ATGGTTCTCTGTTTATTCGTTGTGTTTCGTCAAAGGATCTGGTATTGACTCTGAATCTACGT
1331	3.14e-05	62	ATGACTGTTGCGCGGGTCGGCGGATCGTCTCGTTGACGGGGGGTCCGACTCGGTCGGCACCA
1330	3.14e-05	62	ATGTCAGTACCACATGGCTTTCGCCAGCGCTCTTTGCTCGCTCTTGGGGGACGTTTGCAACT
1330	3.14e-05	62	ATGGCGCAGGGGGTGGTGCTCCCGAGCCGGTATGGCTTCGGACCCGGATTCAGTGCGGGATC
1330	3.14e-05	62	ATGGAGGGTGGGTTACTATGCTTTACTTTTGATAGAAATTTATGGTAATGAAAGTCATAACT
1329	3.14e-05	62	ATGAGATGTCAATTGGCACGGTCTATATATCTAAACGATAGGTGTAAGTTCTGGTCTGTGGG
1328	3.14e-05	62	ATGTGTGTCCATTTGCTAAAGCGCTGGCGAAGGCAACGATCCTTTTCGAAGTTCCTCCCGCC
1328	3.14e-05	62	ATGGGTCTGTGCGGTCCGACCGCTCGGAGTTTTTCTGTCCCCCCTTCCGCAGGCACTCCGCA
1328	3.14e-05	62	ATGGGCGTCGCATTCTCGCTGGTCAGCGCAGCAGGATGCCTCTTCGTGCCCGTTGTAGATCT
1328	3.14e-05	62	ATGCCGTGCTTGCGTAGACCCGTCTGGCGGGTGGCGGCTGGTGTCCTGATCTGGCGCGTTCT
1328	3.14e-05	62	ATGCCCTCTCGTTAATCCTTGCCTGCATGCGGCTCACCTGTCGTGTCGGGTCGTTGCGCATC
1327	3.13e-05	62	ATGGTTTAGTGTCCGTGGGGTGTCTTTTGTGTTTGGACTGTCCTTGGTTTGTTTTTATGTTG
1326	3.13e-05	62	ATGTGTCGTGTCATCGAGTTCTGATTTCTCGCAGGGTATCCAAGGCGGCTTTCTTAGCCCAA
1326	3.13e-05	62	ATGTCGCCGATAGTATTTAAACTTGATTATACCGGTTAATCGCGTCAGCCGTCAGAGTCTAC
1325	3.13e-05	62	ATGCGGCTTACATTACTCGTCATTTGTCATTGGCGGCTTTTAGTCTAATGAAATGTTCAGCG
1325	3.13e-05	62	ATGCCGTGATTCATCGGCCGCGTGATTGCGCCAAACGTGCATTCATGGACGTGATGGATCCG
1325	3.13e-05	62	ATGATGCTGCAGCGCAAGGTATCCCTAGTCAAACCCCCCCTCTATGTTTCCGCTGACAAGGT
1324	3.13e-05	62	ATGTTGATTGGCGGTTGTCGTCCGGTCGATTACTCAGCGTCGCTATTTTTTGGTCGTCGTGA
1324	3.13e-05	62	ATGGGTGGCTAAATGGTTTTTCTCGCTCTCCGGGAGTGCTGTTGTGCAGCCTTTTAACCGCG
1323	3.12e-05	62	ATGGTTTTATTATGACACACTGGTTTACGCAGCGCTTTTCAGGGCGCATTCATCTGTACCGT
1322	3.12e-05	62	ATGGGTCGTTTATACGGGTCGGTTCGTTACTTGCATTTGTTATTCCTTGCCTGCTCCCGTAT
1321	3.12e-05	62	ATGGGCGCCAGCCTGTTGTTTTACCTCGCGCCTTCGAGATTCTTGTTTCCTCAGCATTGTCT
1321	3.12e-05	62	ATGCTGAGTGTTTGGGCGCGGTGGCAGTTGGTGGCGCTCTGCTGCTAGATCTGCGTCCTTGT
1321	3.12e-05	62	ATGCCGGCTTCTTTATACCACGTGGTGGTATGATGCCTACCATGCGAATCTCTGGGATGCGA
1321	3.12e-05	62	ATGAAACGGTTCTTAGCCACGAGTGTCGATTTTGAACGCTCTGGTAGTATCCTGTGGGAGTT
1320	3.12e-05	62	ATGGTTGGTGCTGTGTTGATCACACATTTTCATTCGGCTTTCCTTTGACATGATTTGTCGTG
1320	3.12e-05	62	ATGGCGACGAGCGTGCCTGGTCGCATTGGGCTGCTAAAACGAATTTAAGGCGTGGCTGTCTG
1319	3.11e-05	62	ATGTACCTCCTTTGGTTTGACGCTTTTTTGATAGCCTTGGTATTCTTATCGTATGCATTTAA
1319	3.11e-05	62	ATGATGAACTATCAGCAGAATAACGCTCCTAACTCATTGATATACTGCGGTATTCTCCGTGC
1318	3.11e-05	62	ATGGGTCTACACCGTTCGGCGTTCGGCCGCTGGCGTCGCTCGGTGGCCGATTCTGCGGGTCC
1318	3.11e-05	62	ATGGGGAAGGTTGAGGGTTTCCCACGCTACGTGTTTTCTAGCTTTTGTATTTTAAAATTTCC
1318	3.11e-05	62	ATGGGCTCCACTTCGTAGGGGGTGTAGTCTTGGGCTCGTCTACAGCACATGCCCTGAGTTCG
1318	3.11e-05	62	ATGCACTCGCATATCCTTGGGTATTGATTGGGGGTTTCTGAGGATTTTCTTGCGACGTTCGT
1318	3.11e-05	62	ATGAGGTAAATGTGTAGTTCCGGTCCGTCCACGTGCGGTGTCACCCACGTCGACTTTTTAGC
1317	3.11e-05	62	ATGATTTTACCTAATGACGAGTTCCCAGTCCTCGTTCAGGATATATATTGTGGTCGATTTTT
1316	3.11e-05	62	ATGTGCGCTCTCGGTGCGCCTTGGTGCTCTCGCTCCTGTTATTTGCTGTTGGGTGCCTTTTT
1316	3.11e-05	62	ATGTATTTTGGACATAACTTTATATATCTGTGGTTGGATTTGCGGATCTAATGCCTCCATCG
1315	3.1e-05	62	ATGCTTGGTGCACCGGGCTTCGTGCGCAGCCCGCGTTTTCCGTTACTATGGCTGTTCGCCAC
1315	3.1e-05	62	ATGCATCTGTGTCCGTTGGCCACGGTGTAGTTACCGATCTTATCTGTCTGCATGGTAGCTCC
1315	3.1e-05	62	ATGACGTCGCGTTTAACGATGGCGCCCAGCGCTACTGGCTACCTTGTTCCGTTACCACTTTT
1314	3.1e-05	62	ATGTTTGGCTGCATACGCTCTGGATTTTCAAATGATTCATGAATCATTGCCATCTTACACCC
1314	3.1e-05	62	ATGTGTGGGCTCGCCGTCGTTTGCATTCGCTTCTATCGTTTTCACTTCATTTGGACGGGAAG
1314	3.1e-05	62	ATGTAGTCGGTCGGCTGGGGCTATCGCCCTTCGACCAAGTCTGTTTTACTCGCCGTCCGCGT
1313	3.1e-05	62	ATGTGACGCTTCCTATGTGCGACTAGGTCTTACCATCGCCATATTGTAGTTAGTACCCGTAA
1313	3.1e-05	62	ATGACCCGGCAGGTCTTTGATTTTGCCTCCTCGCATTCGTTCTTACCGACACCTAGTCTCCT
1312	3.1e-05	62	ATGGCTTCCTGCGACGATACCTCTCCTTTGCATACACTTCCTAGTGCTACGCCTCGGCTTTG
1312	3.1e-05	62	ATGGAGCCTTCGTTAGATTCGTTGTCGGTCGCCCCAACCGAGTCTTGTGGCTTCTGACTACA
1312	3.1e-05	62	ATGATACCTTTTTGTTATTCTGGCCGTTTCCTCAGGTTTCTATTCGTGTGCTTTGGCTAGTC
1311	3.1e-05	62	ATGTCGTGGTTGTCTCGGCCGGTAACGTATTTCATTGCTTGTTCGGAACTGTTCCATTGTAC
1310	3.09e-05	62	ATGTGATATTATTCCTGTGATTATTCGCGGGAAACGTCGGAATGTTTGTGTTGGTCCGCGCG
1310	3.09e-05	62	ATGAGTCCTCATGTCGTTGCGGAAATAAATCCTCGATGATCGGTTTCTGACCTTGACTATCA
1309	3.09e-05	62	ATGTTTCTTCTCGTTCTTGGACCTGGGCGGCATTCGTTAGGGTTTACGCTTGGTATGGCGTA
1309	3.09e-05	62	ATGTTGGTGTTTTAGGCCCATGGTCTCTCAGTTATAATGTGGGTATTTCCTCGCATCCTTTG
1309	3.09e-05	62	ATGTGACGTGATCCTCCTTTGCCTTCGGTTGACACCCAGTGGGCTCCGACGGCAGTAGGGTT
1308	3.09e-05	62	ATGTTGACGCTCGGGGTGGCGCTGGTTTCTGTGTTTGGTATATACATCCCGGCTGTCTTGTG
1308	3.09e-05	62	ATGATAATCGCTTCCCGGACCACACTGAGTCTATGAATCGGCTTGGGTCTCGGCGTCCATTA
1307	3.09e-05	62	ATGTTTTGGTGTCTTTAAGGAGGCGTCCTGCTCCATTATTGCAACGCACCCATTCATACGGC
1307	3.09e-05	62	ATGTCGTTAAACTTTGGTCAAGGTGTCGCAACTAGTCGTACAAGGTCTTCCTCGGTTACCTT
1307	3.09e-05	62	ATGCTGCATTTACGTTCTTTGGACTCTCCCCCGTGCGCTCATCGGATTTAGTCTGGTCCTTC
1306	3.08e-05	62	ATGTGTCCCGGGCTTGGGCTGGTCGGGGCCGTCTCAGGGCTCTTGCGTGGCAGCGGCAGATA
1306	3.08e-05	62	ATGTGGTATTTGGTTGGCGAATATGTGCGTTAGCCGTTTTCGTTATGGCCATATCATATGTG
1306	3.08e-05	62	ATGTCTTGTTTGTTGTCGAGACTGCTGTCGGTCGGATCCTATGTAATCGTACCAAATGGCAT
1306	3.08e-05	62	ATGTCTGTGTCTTATGATTGGTTCCCTGAGTGATGCTTATATAGCCTCTTTCCACCGATCCT
1306	3.08e-05	62	ATGTATTTTTTTCGCACTGTGAATTCCGCAAGGTTTGTCTAGTTAGTTTTTGTTTCCGTCTC
1305	3.08e-05	62	ATGGTTCCTCTGTCCAGTTGCTGCTTAACCTCGGCGTCGCATGCGACCTTTTTACGTTGGCC
1304	3.08e-05	62	ATGTTGGGCCTGTGACCGTATCTCGCTGTCATCTTCTACGCAATCGGGCCCACCATTCTGGC
1304	3.08e-05	62	ATGTGCCTCGGCTTACACAGCACATCCACGAGCCATTCCGCCGCAGACCGCCCCGCGTCTCT
1304	3.08e-05	62	ATGTCTGTCTTCGTATTCGTTAAATTTCGGCAATCCCTCTCTTTTACGTTTTTGGGTAAATC
1304	3.08e-05	62	ATGGCAATTCGTGATCGGGGGTTCTGCTGGTGCGTAGCACTGTCATTTCTTGGTACATCTTG
1304	3.08e-05	62	ATGCCTATCCTTCTAGTATGGGCATTTTCCGATTTTGGGGACGTTTTGTAGTGTGAGTTATC
1304	3.08e-05	62	ATGCAGCCATTGATCCGGAGTTATGCACGTACTTTGTTCCTAATCATTGTTGTTACTGGCGA
1302	3.07e-05	62	ATGGGGTATATCTACTATAGGGATGAAGAGAATTACCGTGATGCTTAATATTACGTGTAGGA
1302	3.07e-05	62	ATGGCCGACTCGACTCAGGTCTTATACTCGTTCTCATTCCCATCCTCATATTTGTCATATCC
1302	3.07e-05	62	ATGGCCAGCTTCGGCAGTGCACGGGGGCACATTTATTCTATCGCTCGCTCTGCTGATCTAGC
1302	3.07e-05	62	ATGCGGATGATAGTGTTTAGTCTGGCTGGGGTACCCCAGCAGTGCTTAACTAGCAGGATTTC
1302	3.07e-05	62	ATGATTGCCCACGACTTAAGTTGTTGGGGTTCGTTGTGTAAGTTAGTGTATACTGCTTCCTC
1301	3.07e-05	62	ATGCTCGTCGCCGCTATGAGGTCCGATGAGTCTTTAACGCTTGACCGGTCCAGGTTTACTGG
1300	3.07e-05	62	ATGTTTCTGGAGGTTATTTACCGTCAGACCTACCATGCTGACACATTTTGGTCTCTCAAATC
1300	3.07e-05	62	ATGTTGAGCCTTACCTTCGGCCCTTTGGACAGCCCGGCCTCCATCCTCGGGTTACCCAGGGT
1300	3.07e-05	62	ATGGTTTTTTCTTGTCTTGGGCGCGGGTCCTCGGTCTGTTCAAGTTCATGCTGTTGGTCCAC
1300	3.07e-05	62	ATGGTTTTTCGCTCTTTTCAATGCAGTCTCTTTCCCCCCTGGTAGGATTGGTCCCCCATTGT
1300	3.07e-05	62	ATGGTCTTCACATTGGCCCCCTAGGCCTTTACACAAGATTATGAACACAATATCCCTGCGGC
1300	3.07e-05	62	ATGGGCTTCAGTTCGGTTGACCCCTCGTAATCCAGCCGCCATCGTATCTTGTGAGGAGCGTT
1299	3.07e-05	62	ATGTTTTTTTTTGCCGTCGCCACGCTCCGTGTCTCCGGTATTGTTTGGACGCTATGGGTTTT
1299	3.07e-05	62	ATGTTTCTGCGTTGACATATCTCAACTCGTTTACGCATTGTGTGTTGTGTCCATGTTTATGT
1299	3.07e-05	62	ATGCTGTACACAGTACGGCTAATGGTGTGCTGGTTGTTGTTCATTCACCTACTTTACGTATA
1299	3.07e-05	62	ATGAATCGTGTCTTCATTGTCACTAGAGTGGCATAATGTCCGTGAATCCACAAACGCCTATT
1297	3.06e-05	62	ATGTTCTGTTCTCATTGGTTCGTTACGAGCTGTGTTACTGCTTGTTACATCTTTTGGACTTA
1297	3.06e-05	62	ATGCTTGCGCCTCGTCCCTCTCTCATGTCATTGGGGCTTAGTATTACCCCAAAGACTCTACC
1297	3.06e-05	62	ATGAGTGCAGACCTTCGTGCGTTACAGGTTGGCGGGTGCCCCAGACAGTCACTAAGTCAGAG
1296	3.06e-05	62	ATGCGCTTTCTCTTGACGCGCTAGCGTGCGTGTTCGGACGGTCGCCCATCTTCTCATGCGGT
1295	3.06e-05	62	ATGGTTACCGGTGGGCTGCCCCTTCCTCATCAGTATTTCTTGGTGCTTTCCCTGCATATTTT
1295	3.06e-05	62	ATGGGCTAAACTGTAGAGTATGCGCAGGCGGATTGTTTACATGTTGTCTCTCCTCGGATGTC
1295	3.06e-05	62	ATGACGTCGTTGGGAGTTATGAGTTACTCCTGTTCTATGTTGTGCTGTAGATTTCCTTTGAT
1294	3.06e-05	62	ATGGTAAACAGCTCAAGCTTTCACCCGGTAAAGCCTTGCGATTCAAGAGTTAGTATAGTTTC
1294	3.06e-05	62	ATGGCCCCCGGCTTCTCGGGGCCGGTGGCGGTGTGAGGGGCCATGCTGGGCCTTCCTTTCCT
1294	3.06e-05	62	ATGCGCAGGTTGTCTGAACGTCTTCTCGGACCGCTTGGACCTGTAACACCCATTTCATTCCC
1294	3.06e-05	62	ATGCCTTGTAAGCTCGATTCTCCAACTGTTGACACCCTCCATATTCTCTCCGCCTCTTCTGC
1293	3.05e-05	62	ATGTGTGGGGCTTCCTGAGAATTACGTCTTTATAACGTGGAATGCTGGTTGCCCCTTCTCTC
1293	3.05e-05	62	ATGGTGTTCTCCGGTCATTCATTCTATCGGGGAGTGAATCTATGACGCAATCAGCCGTCTCG
1293	3.05e-05	62	ATGCCACTGGTCTTGACCCCCATAAATAGACGTGGGTATGTCGCCAGAGCGCTCTGTTGGCT
1292	3.05e-05	62	ATGTCATGACCGAATGCTGGAATGGTTTTGGTCAAGTGTGTGGAAGCAAATACGTGTGTCCG
1292	3.05e-05	62	ATGGGGACGCAAAGGTCTTCGCCACTTGATTAGCCGATCTCTAAGGTGTCTAATCGCTCGTC
1291	3.05e-05	62	ATGCTGTCACACGGGCAGCGTGCCTAGGGGTGGCGAGCGCACGAGCCCATTTCTGAGTCCTT
1290	3.05e-05	62	ATGACTGAGCTTATTTCGTTGTTAACCTCGAGACCTCCGCATTTCTTATCACTACCCTTTGC
1289	3.04e-05	62	ATGTCTCCCATCCCTTTTGGTGTGTTTACTTTTTTCTAACCTCATATGTCCCGCTTACGTAT
1289	3.04e-05	62	ATGGTTTTGGTGTTTAGGGGGGGCTCTCGGTTTCAGTATTTTTGTTTCTGCCATCGAGGCGT
1289	3.04e-05	62	ATGGTTTCCCCATGCCTGGTGCGGAGCATCCAACCTCGGCGAGTCGCCCCGGTTCACCACTT
1289	3.04e-05	62	ATGGATGTTCCCGTATCTTATACCCTACCTGCGCACCGACACCGTTTCGCTCGTTCGGTCCC
1289	3.04e-05	62	ATGCTCCCCTTCATCGTACTCTACCAGCCTCGTCGCCGGCACGCCAGCGGCACATGCCTCGC
1289	3.04e-05	62	ATGCGTACTTGTCAGGTCTGCCCCGTGGTGCCAACCTTGTGCCGTCTTACTCCAAAATCACC
1289	3.04e-05	62	ATGCGGGGTTCGTGTGGTTCGCTGAAGTCGCACCGGAGGTGATTTGATTTTCGTAGAGGGAC
1288	3.04e-05	62	ATGTGTGATGCCAAACGTCTTCCATTTTTTCGTGGTTTTTGGCTAACAATATTATGAAATTG
1288	3.04e-05	62	ATGTGGTATTCGCCTTGGCGTGTGCTGGCCCCCGTGATCGCTTTCGATCGAGTGGAATTACA
1288	3.04e-05	62	ATGGTGTGGGGCGCCATTTGCGGCACTCCTGCAGAAACATCTTCGCTTTACTCTCCACCGCA
1288	3.04e-05	62	ATGCCATGATAGCACTCACAACAGTTTCGATCTGATCACCCATATATATGGTTTCGCTACAT
1288	3.04e-05	62	ATGCAAAAGATGGAAGTTGGAAAATATTCCCTTGTCCCGGGCGTTGGGAGACAAAGATTTTA
1287	3.04e-05	62	ATGTGACTTGGCAGGCGCCTCCCTGGTGGCCGGCACCCGATATTGGGCAATCTCCGATTTCC
1287	3.04e-05	62	ATGAGCTACGGTGGGTGTCTTGAAAACAGGTTGCAGGATTTCTGTTATTGATTGACTGTTCT
1286	3.04e-05	62	ATGGGGCGCGTGCCATCCTCTCCCGGTCGATCGACTGTTATAGGTCGTCCATGCTACTACTC
1286	3.04e-05	62	ATGGGCGCTCGCGTTTGTCATGGTGGTTTTGCTCCTGAGATTCGCTAAAAGTCTGCACACCC
1286	3.04e-05	62	ATGATCTGTTTAATTGCTTGCTTCTGTGGAGTCGAAGATCGTAAGCTGTTCAGCTTCGGGCT
1286	3.04e-05	62	ATGACGCAATGGTGCTTCGGGGGTCCCGGATAGTCCCATTGTTTCTACCCCGGGGTGGGAGC
1285	3.03e-05	62	ATGTGTCTTTCCCTTTTTTTTTACATTGTCCCGTATGTGTACATTATGGTTCATATGTTTCA
1285	3.03e-05	62	ATGGATATACGTGTTGTGTTATCATGGGACAGGCGCCGGGGGTATAGTATAACAGCTTTCGT
1285	3.03e-05	62	ATGATCCTCAAGCGTGTGCTATTCTGGTAGGACGGTTACGTCCTCAGCTCGGCAGGTTGTAA
1285	3.03e-05	62	ATGAATAGTCTGTAGGAAATGGTCCCTTAGCGTTGGGACCATAAATACGAGATTGGTTCGCT
1284	3.03e-05	62	ATGTGTGTTGCGGTTACCTGAGTCTACCGCCGGACTCACATGTTCAGGCTATTCCTTCTGTT
1284	3.03e-05	62	ATGTCGTGCTCCTACTATGGTGCGCAGTGTCCCCCAGGTGAGTCCCGAGTTCGGGTCCGCTA
1284	3.03e-05	62	ATGTCCAATGTTTTCGTATCGTTCCATCTTTGGTTGGTGGTCGTTTTTTGGTACTCTTTTTT
1283	3.03e-05	62	ATGTGGTTATCCGAGGCGGCGTTCTGTTGCTTAGTCGATTCGTAGTGTCGGAGGGTACGGGC
1283	3.03e-05	62	ATGTCCCTTAGTGAGCGACTCAGCGGGCTAAGTGTTTCGGCCTATGCTGAGGTGCCGAGTCT
1282	3.03e-05	62	ATGGCTTCGGGGCCGGCGCCTCATACATCTGATTGAGGCAATCGGACTCTCGCGCGCGCCGT
1282	3.03e-05	62	ATGCTTTTCGCAGTTTGGCAGTCGGGTTCAACTTGGGATGCATTGTTGATTCCTTCAGTCTC
1281	3.02e-05	62	ATGTTCTGTTGGCCGGACCGAGCGGCGTCGCCTTTCTTACTTCGACCGGGCCTCACTTCCCG
1281	3.02e-05	62	ATGGCGGATGGCCGCAGTAGGCACTAGAGGGAGTTATCGCAATAATGCAGGTCAACTTTGGA
1281	3.02e-05	62	ATGCCTCGGGTAAAGACGGGGATCAGCTGGTCTGGGGGCTGCTTCCGCCTGTTCTCTCGGCT
1281	3.02e-05	62	ATGACTGGAGGTCCCAGTTTGCCGATCGTGTTTTTATTCCTGCTAGGTCTCGTGCTAGTTAC
1280	3.02e-05	62	ATGTGAATCTCTATAATCTTTGATTTAAGGTATCGATTTACATATCGCCAAGATATTGTTGC
1280	3.02e-05	62	ATGGTTGACACGTCTATGCTCTCGTCTCGGGGCGCGCGTTCTGGGTCGTCGTGCGAGGGATC
1279	3.02e-05	62	ATGTGTTTTCTCTCGAGAACGTTTTTAAGGTCTAACCGCTTGCGCTTCTTGGATTTTGGTAT
1279	3.02e-05	62	ATGGGTCACGGCCCTTAGTTTCTTTCTGGCTGTAGCGGGTTCACTCACCAGCCCTGGTGTAA
1279	3.02e-05	62	ATGGAGTTTCAGGGTGGGCCCACGGTCGGCAGCCCTATCCCAGGATATATGGCTTCGTGTTT
1279	3.02e-05	62	ATGAGACGTGCCCCTACATATGTAGTCTTGTTGAGTCTGGTCTGGAGCTCCACGATCCTTCT
1278	3.02e-05	62	ATGTGGGCTTCCGTTAGCACAACGAGCCCCTCGAAGTGCGTGTTTTTATTCGGCGTAGGCGC
1278	3.02e-05	62	ATGTGCATGGGTTGGATCTTCTGATTGCCGCAATTCGCATGGCAAAAGTATGTGCTCATCAT
1278	3.02e-05	62	ATGGTTCCTCCTTCCCTATCTTTTCTCGGATTTAAACACCAAGGCTTTAAGGAGTCAGGCGC
1277	3.02e-05	62	ATGTTTACTGAGCTGGGGGAGCTGAATGGGCTTTACGTGATTCATTCGGATATTTTAACCTT
1277	3.02e-05	62	ATGGTCCGCATTTCGGCTGGTGCTCGCCTTGACTTGATAAGCCGGGGGAGCGTGGCACATCT
1277	3.02e-05	62	ATGGTACGCCCGACGCCACTCACCTGATACTTCTTGGCAGTCTATCAGCCCTACTCCGGCCT
1277	3.02e-05	62	ATGGGGGACGGGGTTGCTCTGGATGATTGTCGGCTGCCGGTGTACCATGTATCTACTTTGTT
1276	3.01e-05	62	ATGTACGTTTTATTATGATATCGTGGTTCTAGCAATGGTTATCAGTTATTTTCAAATTACGG
1276	3.01e-05	62	ATGGTTTCGGTGTCCTTCTGGGGTTTGTTGGTTAGGTTATCGCCACATATGTTCTAGTGCTA
1276	3.01e-05	62	ATGGGTGCTGTCGAGGTTCGTCCGGGAGGTGGCTCGTTTTCTGCGCCCTTAGTGTTCCTGCT
1276	3.01e-05	62	ATGGCGGCCCTTCGTCTCTGGGCTGCCATTTCTCGAGTCATTCTTCTCGTGTCCCGGTATTT
1276	3.01e-05	62	ATGCATGTGTCGCATTCGGTCCCTTGGTTCTGAAAGGGTGTGCATTTTCTTATGGTATGCGT
1275	3.01e-05	62	ATGTGAGTAGGGCGGTTGCTTTCCAGGATGGCGGTGGCATTTTTGGTAGTGCCCTGTCAGTT
1275	3.01e-05	62	ATGATCCTTGCCTTACCTTTAGGTCCTCGCGAGACAACGACGCGCCGAGACCCGCGCCTATC
1274	3.01e-05	62	ATGTTGGTTCTGTGTGGTACTTTACGCTTCCAAGTGAGATTGTTTGATGTTTTGTTGGGTTG
1274	3.01e-05	62	ATGGTCTACATGTTACCTTGTGGGTATTAAAGTCCCTTCGGCAGCCCAAGTGGGTACTAAGC
1274	3.01e-05	62	ATGGCTACATTAGTGTGATCGTGGACGGCTACCAGTCGAAGCCAGGCTCCGTACCCCTTCTC
1273	3.01e-05	62	ATGTGTCCGTGCGCTGCTCGACCGGCAAAGGGGTCGGCCGGGGTAGTACCAGTTACAGTTTA
1273	3.01e-05	62	ATGGGATGGCGCTGCTAGGGTCGGAGGGACTAGGAAGCCTCAGCCCAGGTTAGGTGGGTTAA
1273	3.01e-05	62	ATGCCTTTTTTTCCGTGGGCGACAGTCTGCGCTTGCTTGCCCACGAGAGTCCCAGGTTTTTC
1273	3.01e-05	62	ATGCCGTGGTGGTCGATTAGAGTATCTCCACGAACTGGATAGGTGCCCCGATTGATTTGGTC
1273	3.01e-05	62	ATGCACACCCTGCATTCCCCGTACATCCGCACACCTGCTGTCCGGGTATTGACACCCCTTCT
1273	3.01e-05	62	ATGAGATTTGGTCGGGGCCGCGTTTTACTATAGGCGTATCTGCGGCTGCGCGTCGTGACCAG
1273	3.01e-05	62	ATGACTCGACATCTTCTGTCTCTCGCCCGTGAGCTCCCCGATGTGTTGGCGTTTGGCGAAGA
1272	3e-05	62	ATGTACGTCTTATACATTCAGGTCATTCTATTCCTCAATTGGAATCTTGTTGTTATTTATTT
1272	3e-05	62	ATGACTGTGTCCCCGTGGTTCTCCCCGAGGATCTTCCATGGATCCGTCCCAACCTGTATCTA
1271	3e-05	62	ATGTTGTGTTTTTGTTGGGTCTTTGTGTTCTGTTGTGCCCTTTTTGTGGAATTCTCTGGCGT
1271	3e-05	62	ATGGCCAGGCTCCAGTGGAGTGCGGCAGTCGGTCGCGCGAGTGAAAGCGTTTCACCGGTCGT
1270	3e-05	62	ATGCCTTAGTTGGAAACACTCAATGTCTGTTTTGGGTTGAGTGTGTAATTGGCACTTTGATT
1270	3e-05	62	ATGATGGCGTGCATTCACTCCCATCTCTGGCTCAGTTCACGCCTTCCCTATTACCTCGGCCT
1269	3e-05	62	ATGTTCGGACCCCTTCGCTCTCAACTCCATCCTTCACCGCGTGCGTATTCGAATCCCGTGTA
1269	3e-05	62	ATGGGTCTTTATTTCAGTCTGTTTTCTGTGTATCTCCTGTAGGTGTACCCCCTTGCTCACCA
1269	3e-05	62	ATGGCTCTGAAGGGCTGTTAGCCGATTGGATAGGCTGTCTGCTAGGTCCGCTCGAGTCGCAG
1269	3e-05	62	ATGCGACACGTTTTCGATCAGACCCACTCGTTCAGGACGAGTGTTCATCGTCGGTTACGGGT
1269	3e-05	62	ATGAGCAGGAGATCTTCGGGTTTCCTCCCAGGGAGTGGCCGAGTAAACTTAGCTAGTGTTTA
1268	2.99e-05	62	ATGTTAGTGGTTGGACGGCCTTTTGTTGTAGTTTCTCTTAGTTTCCTAATGCGAGCATCATT
1268	2.99e-05	62	ATGGGTTACGAATTTGACCAACGGTCTCGGTTCGTCGAACTGCTATCTCCTTCGCGTCACTA
1268	2.99e-05	62	ATGCGGCCGCTTTCGCAATGTGGCAGGGAGCGCACAGGATTTGTGGTGGCCGTTCTATTCAT
1268	2.99e-05	62	ATGATACGGCGCCTTCGATTTTGTAGGCTTCGGACGCCACGTCCGCGGTGCACTAGGATGAG
1267	2.99e-05	62	ATGTGGACTGATATTTCGTCCGGCGTGAGCCTCTGCGTCTTCGTTCTCGGATGGTCTGGGTG
1266	2.99e-05	62	ATGGTGCTTGATCAACGGCGGTCTTTTAACGCTGGTGCTATGGTGGGGTCGTCGACTCGGTG
1266	2.99e-05	62	ATGCGTTGACGTGATGGTTATGTTTAGTGGACTACACTCGTAGTCTCGGATTCATCTCGGCT
1266	2.99e-05	62	ATGCCTGGACGCTCTCCCGTACGCCCTGTTACTATTCTTAACTAAGCCCTATTCCTACTCAC
1266	2.99e-05	62	ATGCCGTTGACGGTAACCCGGTATAGTAGAAATTACAGCAAACATAACGGGAACAAGTCGGC
1266	2.99e-05	62	ATGACTCTCGAGTTAACCTTAAGAGTCGGACCATGTGTTTCCTGAGTGTTCGACAACGTTTA
1265	2.99e-05	62	ATGTTTGGGAGTTCGGGGTTCGCGATGGTGTCCCGAGTAGGTGTATATGTCTTCTGTTTCCC
1265	2.99e-05	62	ATGTCTTTCTTCAGTCTTTTCGGGTGCGTGCGACATCTTGCTCCAACTAAGACTGGTTCCTC
1265	2.99e-05	62	ATGGAGCGGCTGAGTCCCAGCGATACACGGGTTTCGTCTCTGACTATGCCATCCTGGTGATC
1265	2.99e-05	62	ATGCGATTTCTTAGGTTTCGGCCTATATATTTTGCGGGACATGGGTTTTTGCCGTGCTCTGC
1264	2.98e-05	62	ATGTTTTATGCTTCGAGGCCTTTTAGTCCATAGAAATCTGCTGTGTTGCTAGGGTCGAGGAT
1264	2.98e-05	62	ATGTGGGCGGTGATTTCTTATTTTATTTTGGAGTTTGCGTTGTTGTATATCGTTTATAAATT
1263	2.98e-05	62	ATGTTAAGCGCGGCTTTTTTGCCTCAGTAACGCGAGTACGTGCTCTTCGCGTTCCTCGCCTC
1261	2.98e-05	62	ATGTGTTCCTTTCGTGAGTGGTATCTATATGATCTGTCTCCCTCACGAGACTCCTCTCTACA
1261	2.98e-05	62	ATGCTGGCTACACTGCTCTTTCGCCCGGGCTCAACTCGGGGGTTTCCGTCTCAATGTCTCAT
1260	2.98e-05	62	ATGTCCGCCACCGTTCGGGACGTGTTTTCTTGATACACTTGAAGCTCAATTGTGTTCGTATT
1260	2.98e-05	62	ATGTATGGTGTCTCGACTTCGCACTCGAGACCGCTCGGTCTGTCTCTGTGCGTAAGCACCCT
1260	2.98e-05	62	ATGGGCGTTGGTCCTTTCAGTTCCCCGACCCTTCCCGCCTTGATATTCGCGAACACAGTTTT
1260	2.98e-05	62	ATGGGATAGGTTCCACTGTAAGTACTTACGTCTTTTGTTATGGTGCGATGCGGCTTTCGTTC
1260	2.98e-05	62	ATGCCCGGCCCGGGGGTGGTGTGGGCTGGGATCGTCGTAGGGTCTCACTTTCAGGCTGTTCA
1259	2.97e-05	62	ATGTCCTCTTAGACGTACCGGTATCCCTCTGAGCCTGGGTAAGGCAGTATCACTGATGTTTT
1258	2.97e-05	62	ATGTGTTAGAACTGTGTGGAACATATTCGGTGGTAATGCTATTTGGGTTTATGCGTTTGCGT
1258	2.97e-05	62	ATGGGTCAGGGGTATTCGACCTTTATGCGGACGTATCTTGTGATCATGCAGCGATGCGGTCT
1257	2.97e-05	62	ATGTCTCATGTCGTCACGCGGGCGCCTTGCCTTACTCCTCTAAAGGGTACAGTATACTTCCC
1257	2.97e-05	62	ATGTCGTTTGTGCTGGTGACTGACGTTACGGTTGTAAGTTTCATGTTAATTTCGTTAATTCC
1257	2.97e-05	62	ATGGGGTCCCGTAGGTATTGAGCGGATAAACTTCCACGGAGGGCCGTTTCCATTCCCGGTCA
1257	2.97e-05	62	ATGGCGCATTCTTCGCTTGGGAACGTTCTACCGGGCTTTTCCCCATTGACGCTCCGCTAATT
1257	2.97e-05	62	ATGCGGCGCAGACGTTGACTGGATCTTGTGCACGAGTCCGAGTTACCTTCGGGACGTACGTT
1257	2.97e-05	62	ATGCGCCGTGCCCAGTGGCGGCAGGTCCCTTTATTGTGAGAGGCTGCCAGGGGTGAAGTCTT
1256	2.97e-05	62	ATGTGGTGTGTTTGTCTTAGGTTACGTGCCTGGCTGTGCACGTATTTCCGCTGCATGGACTC
1256	2.97e-05	62	ATGTGCTGGCAGCCCGTCCGCTTCGGTGTTGTCCTTTTGTGTTACATCATGCTTTTATCTTC
1256	2.97e-05	62	ATGTGAGGGCGTCGATCATGCCCCGCCACGGGATAGTCTCGTACTGCCCCTGCTCGTATTTG
1256	2.97e-05	62	ATGGAGGTAGCGGGCGGCTGCCCGTGCGGCGATGGCAGAATTCCTCACTTTCATTTTATACG
1255	2.96e-05	62	ATGTCTTATTCCTTGAGTGTCTTTTTTCGATTGCGTCATATGTTGATTGTACTTTTATTTTT
1255	2.96e-05	62	ACGCGTCCAGCTGATATTTTACGGTTTCCGTCGGTTTCAATCGGCTAGCCGATACTTTTCCC
1254	2.96e-05	62	ATGTTACTGTTCCTGCGCTTATCTAAACAGACCTGATCTTCCGATCTTGTGTAGCTTTCGAT
1254	2.96e-05	62	ATGTGTCTTATGTTCGTTTATTTGACACGCGACGTCATAAGTGTTACGGCAAGTGTTTTGGG
1254	2.96e-05	62	ATGGCCCCCCGAGGGCCGCCCTACGCGCTCGGCCGGGCCCAGGTGCCCGACCGGGCGTGGCC
1254	2.96e-05	62	ATGATCAGTCAATGGGCATGCGTGGATCCGATGCTTCTGTAGCGTCCGAGCATCTTGGAACT
1253	2.96e-05	62	ATGTGGTGCGTTTTTGCATATCATTGTTACTGGCTTTGATATTTTTTTCTATTTTTTTTTTT
1253	2.96e-05	62	ATGGTGCCCATCGCGGTGAGGCACCCATCTCGTGCGCGTCCTTTTGCCTTAGAACCTGATCC
1253	2.96e-05	62	ATGCGACGTCTTATCGCTGATACTTCCGCGTAGTACACACTCGCTCGCAATTTATGTTGGCC
1253	2.96e-05	62	ATGACAACGTTAGTAAGACACGTTATGGGTGTTCATAAGCCTATTTCAACACTTGGGGTTGT
1252	2.96e-05	62	ATGGGTCTTTCGTATGACTTGCGCCTGCCCGAGGCAGAGGCACTTCGATTCGGAAATGGTAC
1252	2.96e-05	62	ATGCTGTGTCTATAGAGGCTGTGGGTACGACCGGGTTTATGGTTAGGGACGGCTGCTTACCC
1252	2.96e-05	62	ATGACTGACCAAGCTCTTCTTTCTTTAGCTTCACATTGTTGTTTAGCTTCGTATGTGTTGCT
1252	2.96e-05	62	ATGACAACGTTTCCGTCACTCGACTCTCTTACATGACTTCCGACGGGATTGCACGCAATTAA
1250	2.95e-05	62	ATGTTTGTGGAGTTCGGGAGGAGACTTTTTCGTTTGCTAGTTCTCTCTTTTGGAATCCGACT
1250	2.95e-05	62	ATGTTCTTCTCGGGAGCTCCGTGCTACGGGTGCCTTAGTCTACCATCTCTTGATGCTTGGGG
1250	2.95e-05	62	ATGTGCGGTTGAGACCGTACAGTCCTTAAACAGCTGGGGTCGGTCGGATGGGGCTTATCATG
1250	2.95e-05	62	ATGGTGTTCCGCCGCGTTGCAGTTCCTTTCTGGCGGAACGTCTCCCTCCTTATCATTATTGT
1250	2.95e-05	62	ATGGGGAACTCCCTTGGACATATACCCCTGTGATGCTGTGTCCGTGGCCGATCATGAAAAGA
1250	2.95e-05	62	ATGCACTTTTGGGTCTTGCGATGGCGGTGTTTTCGCTTACGATTCGATAGTGTTCTTGTCCG
1249	2.95e-05	62	ATGCCATCATGTGTGTCGTGGGAGCTTTGTAAGCTGGGCTTGTGTTTAATTGTCAGGGAGAC
1248	2.95e-05	62	ATGTTCGTCACATCTGCTAGCCGAGATATGAGGACCGAACCACCTTCTGCTCGGATAGCTCT
1248	2.95e-05	62	ATGGTTTTTTCTCGTCCTGCCCTTGATCTGGGTCAAGCATATTTTGACAGAGACGCAATTCG
1248	2.95e-05	62	ATGCCATTTCTTGTTCACCCAGCCTTCCTTTCGCTGATTTTCGTTTTAGTTCCCCTTCTGTC
1247	2.94e-05	62	ATGTCGATCCTGTTCGTCGATGTTTAGTTCCGTCTTCTCGGTGCTAATTAGGAATCTCATGG
1247	2.94e-05	62	ATGGGGGACCCCTCTCCACCCGTGTAGAGTAGGCGTGGCCCTGCGGGTTCACCCATCAGCCA
1247	2.94e-05	62	ATGATTTGTTGATCCGTTGGCCTCCCTTTCGGCGGCTCCACTCCTTCGACGACACTCTGGTT
1247	2.94e-05	62	ATGACGCTTCGTGGGGGCATGCTTGATAGGCATCAGGGAGATGGGGCGTCTATCCTGCGGTG
1246	2.94e-05	62	ATGTCTCCCTTCACCTCGCGTTTATTTATCATATTTATGTAATTCAGATCAAGTATTTTTTG
1245	2.94e-05	62	ATGGTGGCTTCAGTTCGCTAATGTGTTCGACGTGGGAAATGCCCAAGCTCCTTAGCTGGGTC
1245	2.94e-05	62	ATGGTAGGCCGCGGGTCGGCGACCTTATGCCGGCATATGTTTCGTCCCTTTGTATCTCATGA
1245	2.94e-05	62	ATGCCTTCCGTGCTTTGCCGCCTGCGCTCACCATGTTGTTGACGCGGCACCTTGGTGTGTCC
1245	2.94e-05	62	ATGACGGACCCTCTTCGCCGTCGGCAACTCTTTCAGATTCCTTCTTACCGCGCTCTCATAGT
1244	2.94e-05	62	ATGCCTTCTTGATTGTTGGACTAAACACCTTCCTGCTTCGCATGCCGCCTCGTAGTCGGGCC
1244	2.94e-05	62	ATGCAGTCTCGTGGCTGCATTACGCACAAAGTGATTGCACGCGGAACTGGAGCGGGGTGTTG
1244	2.94e-05	62	ATGACTTGGTGCGGTATAGGCTCTGGTGACCTGTGGCGTATAATTGCCGATTGCGGTGGGTC
1243	2.93e-05	62	ATGTTAGATCGGCCTGCAGGATGTATTTTATCTATTTTTATTATAGTGGATTTGGTGTGGAT
1243	2.93e-05	62	ATGGTGCTCGTGCCGTTTGGATCTGTTTGGCTACATCGTATGGTTACACTCTGGTTTTTTCG
1243	2.93e-05	62	ATGGCGTTCCTGTCTTTACTTGGCGTCTTTTCGTCTCTTGGCTCGGGTGGCATTTTCCCACG
1243	2.93e-05	62	ATGGCGGGGCTGCGTGTTTGCAGTGGCGCTGCCGCTATGGCTGGGTATCACGATTTACCCTC
1243	2.93e-05	62	ATGCTTGGTCATTGTCCCACCTGGGCGAATATTTTTGAGACTTTCGTACTTCTACGTGACCC
1243	2.93e-05	62	ATGACGTTAACCCGGAGATGGTGGTCAGAAGCTTCGAACTTGCAATTTGGGCAAGCTCCGTC
1242	2.93e-05	62	ATGTCGTAGCCTCTTTCAGGGGCGTAGTCCCCCTCCGATTGAGCCGGTAAACCCAACCCGCT
1242	2.93e-05	62	ATGCTCCGCTATTGCGCGTCATCTGCTTGGTTCGAGGACTTCCTGATTATGTTTCTATCTTT
1241	2.93e-05	62	ATGGCCTGGGACCTTTTTTTCACCTCTCTATAAAGGGACGGCACCGCATACACTTGTCTCTC
1240	2.93e-05	62	ATGGTTGGTCGTCTTTTAACGTTAACGGCCGTGGTTGACTACGATGTAGGTTCGTTCGGTGG
1240	2.93e-05	62	ATGGGGCCACTCACCTTCCGCTTCTTTCCCCCCTGCGATCATACGCCCGGGTCACGGTCCAC
1240	2.93e-05	62	ATGGCGCCGCTGGTCGTGAGTAGGTTCGGTTCCGTGGAGCTCGGTAGTGTAATGCAATTCCT
1240	2.93e-05	62	ATGCCGTTGCTACCGCCTGACTTCCCCGAACTAGACCCACAACTCCGGACCCAATCCTGTGC
1239	2.93e-05	62	ATGGCCCGACGGCCCCGCGCCAGCGACGGGCGCCGTCGCCGGAACTACGCCTGACTGTCTTG
1239	2.93e-05	62	ATGAGTGCGCATTTCCGCTTAGCTTTCGGGGAGTCTAGCTAGGCCATGTCCAATTAGGATAG
1238	2.92e-05	62	ATGTTGCTTCAATTTGCGGTAGCGCGTACATGTGGTTGGTTCATAATCACATGACTATTAAC
1238	2.92e-05	62	ATGTCAAGATCTGCCATTTCTAGGTGGTTCTGAGGTCTGGCTGTCGCGTCTTGATGGGTGCT
1238	2.92e-05	62	ATGCCTAGGCGAGGGCTTACTCATTGAGGTGGTCACAGGCCGCTCGGTGGTCTCTCCTCCAC
1238	2.92e-05	62	ATGATCGCAATTACTGCGGTGGCAATTTTCCTTATGTCTCTCGGCGGTATGAAATTAGTTTC
1238	2.92e-05	62	ATGAGTCTTTCTCCTATTGTGTGGCCCCGGGGCAGGGCTCGGGGTGCGGATTACCAGTCGGC
1237	2.92e-05	62	ATGTTCGCTACGTGCTTCAAGGTCCAATGACGGACGGGAAGCGTAACGCTTAGGATTAATGA
1237	2.92e-05	62	ATGTGTGCGAACCGCCCGGGTTTCGTGTACTGAGATCTCAGCAGCTTAACAAGGGCTCGCTC
1237	2.92e-05	62	ATGTGCATGGTTATTTATGTGGAAGTTGCGGGAGTGCCCCTATCTTTCGCATCCTTCACTGC
1237	2.92e-05	62	ATGTCGCGGTGTCTTTCAACCCTTTATTTGGATCAAGCCGGGGTGTCTAGTCATGCCGACCA
1237	2.92e-05	62	ATGGTTCGATACCGGTGCCTTTTCCCCGGCGCAAAATACGGGGATGTGTTTCCTCTGGGGGC
1236	2.92e-05	62	ATGTGTTCAAATACTTTACATTCAGCTAGCATCGTCTTTGCGTGCATTGTGAATGGCTCTGC
1236	2.92e-05	62	ATGTCTCGGCGCCGTATCTAGGTGTAGATTTGATTCCGTACGGGCAGTTAATGCATTTTCTC
1236	2.92e-05	62	ATGTCTCGACGTGTGCTGCCGCGTCACTGATGATCTTTCTGCCAAGCGCGTGCGTTTTTGGG
1236	2.92e-05	62	ATGCTTTGTCCTTTTCCTCTGAACGTGTTCTGTGGTTTTTTGTTTCCCTTTTGACTGTTCGT
1236	2.92e-05	62	ATGCGTTTGAATATAGTCCTAGTAGTCATAAGCCGCCAAGTGGCAGTAGGGTGCTAATTAAT
1234	2.91e-05	62	ATGTTCGGGCGAGTCTATGGTTTTTCCGACGTCGTCGTGATGAACCCCAGCGTCGCCCACTT
1234	2.91e-05	62	ATGTTCCGGGGACTGGTATGTATATGCGGAGACTAACGCAGTTAGTTCGCTCAGTAGCGGTT
1234	2.91e-05	62	ATGTGCTGTCTGTGGCGGGTCGTATCGGGGGTGGCTGCCCCTCGGTTGTATTATGAGGGTCA
1234	2.91e-05	62	ATGCTCGGCCGGATGCTCGGTGAGTCTGGAGTTGGCGCGTGCTTTATTGCACGGAGCGGCTG
1233	2.91e-05	62	ATGCCAGGTCGCTACGCGGGTGCGCCGCTCCTGTCCGCTCCAGGCTCCGTTGGGAGGTGCCT
1233	2.91e-05	62	ATGCACCCCCCTCGTCCAGTCGGTCGTGGTCCGCCTACCGACTGCCCCTTCTGGCCGGGTCT
1233	2.91e-05	62	ATGATTGGCTCACGGGCTTCGACTCTCGCGACGGAGTCTAGCTCTTATTCAGGGGTTGGCTA
1232	2.91e-05	62	ATGTGCTTCCCGGCTTCCTTAGCTATGTGTTGGCTCGCTTAGGACTGTACTCCGGTACACCA
1232	2.91e-05	62	ATGTCTATAGGTCCGGGTTGTTCTTGTTCATTGCTGGTCGGTCCGCGATTCTCCCGGGTGAC
1232	2.91e-05	62	ATGGTTGCCTGGGGTACCTTCTCGACCACGCGTATCGTGCTCTGTACCCCGGGACGGCGTCA
1232	2.91e-05	62	ATGGCGCATCGTTTCGTTCGGTTTAGATTCTGGCATTGCTGATGACAGCGTAGGTAAGTTAT
1232	2.91e-05	62	ATGCTTTGCTGCCTATCCTTCTTATCTGTGTGGCTACCGTCTCACCGTCCGCCGCTCGCATT
1231	2.91e-05	62	ATGTTATGTGAGGTTCATTACGAGTTATGCGATTATGATCCTAATGTTTTGCTCCCATTCGG
1231	2.91e-05	62	ATGTCATACCGCTGCCATGGTTGGCCAGCAGGGGTCCCGCGTTGCCTTGGTGTCTTGCGTGC
1231	2.91e-05	62	ATGTATGTAGTGTTGGCTTGCATTTCTGCGCCTGTGGCTTGTGACTTTTTGACGGAGCCTTT
1231	2.91e-05	62	ATGCTGGTTGTCGTTACGGGGGCCCTGCCGGCTCGCTCATTTTCTAACTAGTCGCGCCGTTC
1231	2.91e-05	62	ATGAGTTGTATGGGCGCGTTCAACTCACATTAAGATCCGCTCTGGTTGTTGCATTCTATCTC
1230	2.9e-05	62	ATGTTTGATACATGACGATATGTCAATTTCTGAACGTTTTCTACGTACTATGGACCTTGCTT
1230	2.9e-05	62	ATGTGCACACGACGCCTCGTCGCCGCCGGCGGGGGCCCCCACGTTGCCTCTGATAGCTCAGG
1230	2.9e-05	62	ATGCTCTGCGTGGCCGCGACTTTTGCTTTACCTTATTGCGCTTCAGATCATGCGTGGCTGTG
1229	2.9e-05	62	ATGGGTCTTCCTATTGGACTTGTGCCAACCTCATCTGATTTCTCCGCGAGACCTCATCCCGT
1228	2.9e-05	62	ATGTGGGCCGTCGCCCGTTCTGGTCCCCTTCTCTATTGGACCCCCACGGTCTCCTCTCGTCT
1228	2.9e-05	62	ATGTCCATCGGCGGTAGGCTTTGGTTACTTCTGTAGGCTCTTACCCTCAATTAGAATATGAG
1228	2.9e-05	62	ATGGATTCGTGCTCTGCGATGTAAGCTCTTACGCATGCGCTTCCACGGCGTTATGTTGTTTT
1227	2.9e-05	62	ATGTTCCCAGCGCTCCTAGCTTTCGCCTGCACCCCCCTACGGAGGGTCGATGCTGGGTTCCG
1227	2.9e-05	62	ATGTCTCGGACAGTCGTTCTGTGCGGTGAATAGTTATAGGTATTGTAAAGGCCTATATCAAG
1227	2.9e-05	62	ATGTAGCTCACACCGACCGCCGCGATCAGTCGTATTGGACGCTTATATTGGCTCGATTATCC
1227	2.9e-05	62	ATGGTCTCGGAGATCATCCGTTGTCGTTTCAGTTTCGGCTGCTCTTAACTCGCTGTTGGTTT
1227	2.9e-05	62	ATGAGCGCTTGATGGGGACTATTGTGGCTTCCGCTACTCTCGGTGTACTAATTACACCCGAA
1226	2.89e-05	62	ATGGATTGGAGGCTTTCGATTTTCACCTCTTATGGTGACTTCGGCTCTCCAGTGGTTTCTTA
1226	2.89e-05	62	ATGCCGGCTTTCGTGTTTACGTTCCGGCATGCAGTATGCCCTTCTGCATGCGTGCCTTCTGG
1226	2.89e-05	62	ATGACCACCCTAAGTCGTCCCTTCGTGTCAAGACGGGAGCTCTGGGAGCGTCTTCACGTTTT
1225	2.89e-05	62	ATGCCGGTATTCCCCGGCTTCACGTGTGACCTACACTCAATAAGGGTCTACCATTCCGGAAG
1224	2.89e-05	62	ATGTGGTTACCGTGATTACTTCCCTTTTGTGAAGTCACAACTTGGCTATAGCCGTTACATCC
1224	2.89e-05	62	ATGGGTTCACCGAGCTTCTCATGATTTTCTTGAGATCGGGTAAGGCTCCTCAAAGGTTTGTA
1224	2.89e-05	62	ATGGCCAACGGGCGCCGGCTTCCCCATTCCGCATCACGCCACACGACACCGCACCCCATCTC
1224	2.89e-05	62	ATGCTCCTCACGTCTCGTACGCCCGACCGCGGGCGTCCCTCAATAGCCCCCCTCCCGGCGCC
1224	2.89e-05	62	ATGCCCCTCGCCACGCCGCCCCCTCGCTGTCCCTACTCGCCCGCGATGCGAATGCCCGTCAA
1223	2.89e-05	62	ATGTCCGCACACGATACCGACCTACCCCTTTCTATTGGATACCGTCCCAGTATGTTAACGCT
1223	2.89e-05	62	ATGATGGAGAGAGAGTCTACCCAAGGGGGGAACCTTACCGTGTCGCCCACGGGTTTGTAACC
1222	2.89e-05	62	ATGAACGTCGTTTGTTGTCTAGACTGTGGACGTTTAGTGACCTTCAGGTTGTACTATGGTTA
1221	2.88e-05	62	ATGTGGCGTTAGTCGCGCTTGGTAGTGGGTCCGTATGGAATGTGGTTTGTTTTAGCGACTTG
1221	2.88e-05	62	ATGTCTTTTCATTTTGGTGAAATGATACTCGGGAGCTAGACAGATCCATGAATTACATCCTC
1221	2.88e-05	62	ATGTACTGAGCTGTGGCATTCCGCCAGGTGTTTTCCGGCTATTGGTTCACCTGCGTCTCAGG
1221	2.88e-05	62	ATGGGCGGCTCTTTCCGGTGCCGGATGGTGCGGTGTTCGTTTCGGGTCTTTTACTTTCGTGC
1221	2.88e-05	62	ATGCGTATCGGATATGTTGCGACCTTGTGGGGGCGTGACCGACGCCCCGGGTGCGGGAGGCA
1221	2.88e-05	62	ATGCGCAGCGTGGCTTTGGCTGAGGCACGCGAGACTATATAGTTTGCGGTGTCTCTCGAGGC
1221	2.88e-05	62	ATGATCTGCCTCTAGTCTTCTTCTAAAGCTGTTTAGACCATCATTTCGTATCTTGCCGCCTG
1221	2.88e-05	62	ATGACGTGCGATTTCGTGCTGGGTAAAGCGTCGTACTCTCTTGTAATATAAGATACTATCTT
1221	2.88e-05	62	ATGACGGGCCGCGTCCTGCCTTCCCCAGCAGGTTTCGTGTACACGACTCGGAACATCACGTT
1220	2.88e-05	62	ATGGCGGCCCTGTGGGTCAGCCTCCCCCCGTTCTGATAACACTGGCACTTCTCCACCCCCCC
1220	2.88e-05	62	ATGGATACGGTGGTTTCTCACCGGAGGGTCGAGACCTGTGGCTGTGGCTCTTGGAGTGGGTA
1220	2.88e-05	62	ATGCGTGGGTGCCGTTTAGCGACGCGCGAATCCCGTTCGCTTATGGCGCGCTCCGGTCTTTT
1219	2.88e-05	62	ATGTTCAATATATAACTCTTTAGTCACGTGTCGACACACAGTGGGTTTAACCTCTTATTCGA
1219	2.88e-05	62	ATGTGCACCACTCCCCCCCTCCGGTGCCCTACCTTCACCACATTCTAAGTTCGTTCCTGCTT
1219	2.88e-05	62	ATGGGTCGGGTTTCCTCGATGCTTTTAGTTAGTTGCCTTCTCATCTTATGTTGCCACTGTTT
1219	2.88e-05	62	ATGGGCGGCTGGCGCTCGCGCTCCTACGAAGCCTCTTGGTTTCCTCGCCCCCTCGCAGTCTA
1219	2.88e-05	62	ATGCAGTACAGGCCGGATTACGCCGGATCGGCAGTTGTATTACTCGCTCTCAGGTGCAGAGG
1219	2.88e-05	62	ATGACGCCCGCCCATCTTGATCGGGCCAAGCCAAATTCCATGCAGGGAGGCAAGCGGCGCGT
1219	2.88e-05	62	ATGACCGCTGGGTATCTCGTCATCTTAGATGCATAAGCCTTATTTTGGGTAGTTTGGCCAGT
1218	2.88e-05	62	ATGGGTGTTATTGTGGGTCCATTCACCGTTAACCTCGGAATTATTCAACCGAGTAGGCCTAT
1218	2.88e-05	62	ATGGGATGGTCGACAAGGTGTCAACCCTTTCCGGATCAAATACACTCATTTGCGGAGTCATT
1218	2.88e-05	62	ATGCTCGAACGCGCGCGTTCCCAAATGACCCCGTTTAGCTACGATGCATTAAGGGACGCGAT
1218	2.88e-05	62	ATGATTCCCGTCGTTCATCGGTCTTACATATGCTTACTTTTCCGATTTTTTTTTGGGGCTCG
1218	2.88e-05	62	ATGAAACCGGCAGTGGATCGCTCCGGTGCGAAACTCTCCCGATTGGTACCGCACCTCGCCCG
1217	2.87e-05	62	ATGTTTGCTTCTGGGCCAAGCATGATAATTTGCGCTCAGCCTCCAATATGCTCATTCAGTCA
1217	2.87e-05	62	ATGTTTGACTTTGGTTTCGCCGGTCCCTGGTATTCACGTTTGGGTGTGACCCTTGATCGTCG
1217	2.87e-05	62	ATGGTTGGTATTACTCTCAGACGATATTGGGCTCTAAGGTTTCCGGGGGCTTTAGGGGTTCA
1217	2.87e-05	62	ATGGGGTGCTTCTGCGTGCTCAGGGCCTCCCTCCGTTAGATGTGAACTTTCCCGATGATGTT
1217	2.87e-05	62	ATGCAATGTTCTCGATGGCGTATACCTCTGAGGCTGCGTGGTGAGGCGCAGGGCTCCGTATT
1216	2.87e-05	62	ATGTGACTGGCGAGTTCGATTGCTCCTTATGCTCAGTCTTCTTCCCTATATCATCTGGTTGT
1216	2.87e-05	62	ATGTACAACCTGTCACTTCTCGTATTACTGACAATTTCTTTAGGCGTTATGAGCTGTACCTT
1216	2.87e-05	62	ATGGTTTTCCCTCGGTATGTTTGGGGTCATCTCGTCGAATGGTTTGATGTGCCATGAAGGCG
1216	2.87e-05	62	ATGCTGGGGCCCCGGTAGATGGGTTTCGCCCGACCGCAGTGCAAATCGCCGATGCCCCATGC
1215	2.87e-05	62	ATGTTTGATGTGGTCTCTGCCCCCGACCGTTTTCTTTCACTGTATTATATAAGGTCACTTCC
1215	2.87e-05	62	ATGTGCGACTGGGAGGACCCCGAGCGTGTTCCTCCCGCTAAGCTTCATGCGGTGTCCGCTTC
1215	2.87e-05	62	ATGAGATGAACTTATCTAATCCAGCCTACGCCTCTACATACGGTCGTATAATTACGTCGCTA
1215	2.87e-05	62	ATGAACCAGTTCTCTCTCGCTTTATTTAGGCTGGTTTTTTTGGTGATCTTGGAATTCCTTAT
1214	2.87e-05	62	ATGTCATCTTTATGAATCACTTTCTTTCCGATCGGTTCCTTGTTTTTATTTTTAATCACTCC
1214	2.87e-05	62	ATGGAGCACGCGACCGCCGGGTGGGGGGGCCCGGTGAAGCGATGTTAACTTTAATTGAAGAA
1214	2.87e-05	62	ATGCTTGGGACCCCGGGTTATCAGGTTTGGTCACATGCTCTGTCTGTTATATCACGATGCGA
1214	2.87e-05	62	ATGCTTCACTAAGCGCATCTCGTACGCCTACGGGGCGCTGGTATAAAAGCGTTCTCTTTCAC
1214	2.87e-05	62	ATGCCGTGACCGCATCCTAATACAGTTTCTGTTTGTATAGTTCGGGTTTATTTTGCTGACTT
1213	2.86e-05	62	ATGTGTCCCACATTCCGCGCGGCTTCGTATTTCTTTCTTTCCAGGATAAACTTTGGACTAGA
1213	2.86e-05	62	ATGTATGGCGCCACATGGAACTGATTCCAGCCTCGGCGGTTCTCTCGCCGGATCTCCCTCTT
1213	2.86e-05	62	ATGGCGAGTTCCCGCGGGGCGTGGCGGGGATACAGTTTCACTGCGGTGTTCTTACATGTCTC
1213	2.86e-05	62	ATGCCTTTAGGGGTCGGTGTGTTTTCCATGTTGGTTCTTGGTTAGTCCTTAACGGCTGTACC
1212	2.86e-05	62	ATGTCAGCTCTCTCGTTCCTCCGGCGCCATTCACTTTTCTATGTCGATCTGCCATCTTGGCA
1212	2.86e-05	62	ATGGGCTTCACGCTACTGGTTAGGTACTCATATTTGGCATGGGGCAAGTCTTACCCGGCTTG
1211	2.86e-05	62	ATGGCCCCACGTGTTTGTCCATCGTCCCTCTTGTGTTCCCGTCGGCGTCCTGGAGTGATTCT
1211	2.86e-05	62	ATGCTGGGGTGCAGTCGGTCGGTGGATCGCTAACTGGTTTTACGGTTCGACTGTAAGAGAGA
1211	2.86e-05	62	ATGAGCCCGTGGGGTCTCTGCTTGTGACGATGGTCCTGGTGGACGACTGGTGTGGCACCCGT
1210	2.86e-05	62	ATGTTTTCCTCCTAGCAGTGGGAGTTCGCGGGCGCTACTTTTGTGCCGACAAAGAACTGGCA
1210	2.86e-05	62	ATGTTCGTTGATGCGTCACTGTATTCACGTCCCGGGCGACTCTGTGAGGTGCCGCGCCTCCG
1210	2.86e-05	62	ATGTCATATGGCCCCTACCTGGTGCTCGTGGAGGTTTTCCACGTAAGCTCATCTGCTTTGTC
1210	2.86e-05	62	ATGGTCCATTCCTTCGCGATCTGGTTAGCGCGAATCCGCTGTCGCTCTGGTTCGTCCGTATT
1210	2.86e-05	62	ATGGGTGGAATAGTGTACATGGTACCCATAGTTGTCCTTGTGTACAGTTACCGTATAAGTTC
1210	2.86e-05	62	ATGGCAGTACGTCTCCACCCTTCCGTCTCATTTCCCGCGTGCTAATAGTGGTTTCCCTTGGC
1210	2.86e-05	62	ATGGAGGGTTCACTTGGCGTCGGTCCGCGGGGGCTGGCCGGCGCGTCCGTTGGTGGACCGTC
1210	2.86e-05	62	ATGGACGCCTGTGGACCGTGAAGTATTTGTCTCCTTCTACGGGAGTTCTTAACTAACACTCT
1210	2.86e-05	62	ATGCCGTTCGTGTCGGTGGGGTCCGAGCATCTCTCCCTCGGAATCCAATGCAGAGATTCTAG
1210	2.86e-05	62	ATGCCCTTTGGGGATTATGACGTTTGAATGCTACAGGTCTGGCTTATCACTGCTTCGCTAGG
1210	2.86e-05	62	ATGCCCCTTTCCGGACGTGTTGCGTGCGTCCCTAATTGCGTTTTTCTCCCAGTTGAAAATTC
1209	2.85e-05	62	ATGTCCTCGTCTGCTCGCCGGTGGCCGTTGTCGAGAGGGTTTTAGTGTCTCACTTTGGCGTT
1209	2.85e-05	62	ATGCTTCGCAAATGGTTGGCCTCAGGTGATTTGCGTTTCGAGCTTCACGCTTATTTGTGACT
1209	2.85e-05	62	ATGACGTGTTAGGAGTTTCAGTGAGTCCTGCCTCCATTGGACATACTTGCAGTTAACATCGA
1208	2.85e-05	62	ATGTGGGGCTGGGAGGCAAGTTACCTCAAGGAATGTGGCTGTATTCATAGTTGTTTAGCCGT
1208	2.85e-05	62	ATGTCTTTGGAGGGTAGTGTACGGGCCTTGTCTGTCCGTTTGGATTCAGACAGGTATTACCT
1208	2.85e-05	62	ATGTACGGTCTAGATCATCTTGACTAGATAACTTTCATTATTCTGTTGCTACTTCCTCCCCG
1208	2.85e-05	62	ATGGGGAGCTTGCGTTCCCTGAGACGTCCAGCGCGGACGCGCCCTTAAAGGTGGGCTGCCCG
1208	2.85e-05	62	ATGCTGGGTACGGGTAGATTGCGTGGCTAATCTGCTCCGACCGTGTGTCTCGCCTGGAGGCT
1208	2.85e-05	62	ATGAGTTCCGTTTTGTGGATGGGTTAGCTGGCTCGGCACCCATTGCGTCTTACTTAGCGGGC
1207	2.85e-05	62	ATGTCCCCGGCTCGCCCCGCGCCGCCGCGCCCACGTCCGTATTTTAGCCCGTCGCACAGCCG
1207	2.85e-05	62	ATGGTCCTCATTTTGGGGTGAGATAAAGTTTTGAGTGGGTTCACGCGCGGACTTTTTCCCCC
1207	2.85e-05	62	ATGGGACGGTGTATGTCAGGGACGCGTGTATGAGCTCAACATATTGACTTGAGTTACCCATT
1207	2.85e-05	62	ATGGCATTCTAGCATACCTATGGGAGTTCAGCTCTCTCCGGCACGCTAGGCATTCACTTTTT
1206	2.85e-05	62	ATGCCTGTCGTCTCTGTCAGAACGCGACATTGGATATGGTTGTCTTCTTTGTAGATTTCGTC
1205	2.85e-05	62	ATGTTGACATACCGACCTCGAATAATCTGGCCTAGGCGCCACCAACATCTGACCCCGTGTTA
1205	2.85e-05	62	ATGTTAGCAGTTGGCGTATGGATTTTCCTAGGTGGTACATTAGAAACTTTGTTGGGTCCTTG
1205	2.85e-05	62	ATGTGTTGCGGCGCAGATACGGCCGACGCGCGTTAGGATTCGTTATTTGTGATCGGCATCGA
1205	2.85e-05	62	ATGGTCGGTATCCCCTCATAGGCTATTGTGCCTACCCTTGCTTTTTTTTATTAGACGGTGTA
1205	2.85e-05	62	ATGGACTAGCAGGTCTTGAGGGCTGCCCGGTCTCCAAGTACGTTAAGTTTCCGTATAATTGA
1204	2.84e-05	62	ATGTTATATCTTTATGTTTTGTTTTTTGTTGATGTTTTCTTGCACGGTTTATTACTGTTGGC
1204	2.84e-05	62	ATGCCCGGACTCTCGTTCGCAAGCTTGTGACAGACATCAGCTTTAATGCTATTATTTTGTTT
1204	2.84e-05	62	ATGCACGCATTTTTTTTTTCTTTGTTTGTTTTCTTTTTTTGATGAAATGTTGGCGCGCCTCG
1203	2.84e-05	62	ATGGGTCACCCAAGGTGCTTGTTTGCAAAAGATCCACGTCACGTTTTAACTTCTGCCTTCTA
1203	2.84e-05	62	ATGCGGGTTCTACGCCTCCCTGCCCGACGAGTCAATTTGAGTCGCGGGCGTTGCTCTCTACG
1203	2.84e-05	62	ATGCCTGGGGGTACGTTGTCTCGTTTGCGCACGAGTGGGGGTCGAATGAGGAGTCCTGATAA
1202	2.84e-05	62	ATGAGGCTTAAGCGTCAAACTCTACGCATAACAATAGGTGTGCTCGAACGCAGCGATATCCC
1201	2.84e-05	62	ATGTATTTTCGTGGTGGGTGAAGGAATGGGAGAAAGTCGCCCAAGGTCTTACTGAGGGTTCT
1201	2.84e-05	62	ATGGCGCATTTGTTTAACGACTTTCACCGATTAATTTAGGTCAAATCTTCGTTTGGTCGCAA
1201	2.84e-05	62	ATGGAGCCACTGTCCGACGACGGTCGCTTCTCGGTATCCCGACTACCCGGCTTCCGCTACGC
1200	2.83e-05	62	ATGTCTAAGTGCTCTTAGGTTGCATACTCTGCTCCGAGTTTCATTCGTTTCTTGTTCTACTG
1200	2.83e-05	62	ATGGGTCCGCCGGGATGTGTTATCGCGGTATTCATGGTGCGGGGGTGGGGTGGATCGCTGAG
1199	2.83e-05	62	ATGGTGTATCGTTGGGGACTTCCTGCTTTGGCTTCAATGGGAAGTATAGTCCATATATACTC
1199	2.83e-05	62	ATGGTGGGCCTGATGAACGGTCCCCCTGGCGCCGTTCGTGTGCTCCCGCGTGGAACGCCTAC
1199	2.83e-05	62	ATGGGTTCGACTGCGAGGGGGCTTCATCTGGCGGGTCCCGTGCCTGATTCCCCGCGGCCCTC
1199	2.83e-05	62	ATGGGTACAAATCTTTAAGGGGTGGCCGCGTTCCTTCGAGTTCCTTCCCGAGGTAGTATTAC
1199	2.83e-05	62	ATGGCCGGATATTGCTTTGTTTCTTTTCCTCGTTCTAGAAACTGTTGTTATCGTGTGAGTAT
1198	2.83e-05	62	ATGTCTGGTGTGGTTGGCGTTGAGTTTCGCTTAGCAAGATAGTTATCTCAGCTTTCTAGCCC
1198	2.83e-05	62	ATGTAATAACGTGGTCGGGAGTAGGATGTGTCCTTTTGGCAGCCCTGGTGGACAGTTCGGGT
1198	2.83e-05	62	ATGGTCTCTCATCTTCGTATCGGGCGTAGTCGTGGTCGCATTCTATTTATTTTCGTTCTTTT
1197	2.83e-05	62	ATGTTATTAGTCCCAGTGTGAGAGGGGCGGTGCACTCTCTGATGTTTGCTCAGCCCAGGTTC
1197	2.83e-05	62	ATGGCGAAGCTTTTTGCGTGGCCGGCGGATAGGGGCGATGCGGAATCCACTGGTGTTAGTCA
1196	2.82e-05	62	ATGTCTCCCGATGGATCTCTCACATGTCGTTTGCACCTTATATTTGAGAATACTAGGGCCGG
1196	2.82e-05	62	ATGGGACTGGTACAAACCTAGCCGCGGGACTTCTGCGTCCGTGTAATGAGTGGCCTCCCTCC
1196	2.82e-05	62	ATGGATTCCTGGTGATCTTGATAGGTTTGGCCCTCTACCTTTGCCTCGGTATTATTGAAGGC
1195	2.82e-05	62	ATGTGTGGAACCACCTGTTGACATCCAGGGCCAGTCACCGATACGATGCAGGTCGTTCAGGT
1194	2.82e-05	62	ATGTAGTAACTTCCTTGGCCTGTTCCCGCTTACCTTGCTTCTTACCCGGACTGTTACATTAA
1194	2.82e-05	62	ATGGGCAGCCCCCTGACGAGCATCCTTCTTCCCGACTTTGGGAAGTTGACGTACCTCCGCCC
1194	2.82e-05	62	ATGCTAGGAGATATGTCGAACTAGACGTTTCCTGTCACCCACTGTCGCCGCGTAGGAGCCAT
1194	2.82e-05	62	ATGATGGATGGAAGGTCGTGACAAACCGTCTCGGCTAAGTCTGCTCTGCATCCTTGTAATTT
1194	2.82e-05	62	ATGACACTCGGAGCCAGGTCTTTCCGTGGCGAACGTCCGCATATTGCAGTGGCTGGGTTGCA
1193	2.82e-05	62	ATGTTCTTTAGTCGTTCCGTCCGCGAGAGCCTTCTAAGTGATGCGCGGCATACCATAGTCCC
1193	2.82e-05	62	ATGTGCAGTGGTGGGCCGGGTAATAGTCAATGTCTGAGGCGGTGGTTTGGCCTCGGCTGGGG
1193	2.82e-05	62	ATGGATGTTTGAGTGAGGAAAGGATGGTCTTGGCTGTGACCTTCGTGACAGTCAATCCTGGA
1193	2.82e-05	62	ATGCACGTAATTGCGTTTCATATTCTTATTCGAGACAAATTTTTTGAGTGTTATGTAATAAT
1192	2.81e-05	62	ATGGGAGATGTGTGGCCGATTGGGCGACGTCGATCCCCGCCGTGTTTTGTGATGCCTGGAAT
1191	2.81e-05	62	ATGTGTGTTTTCGGTGTTACCACTCGGCAGACCTATCGACGGTCTTGTTTTCCCTGTATGTG
1191	2.81e-05	62	ATGTGTGCCTTAGCTCTTGTCTCATTTCGGCATCCCTCAGCTACTTGACTCTCTGATTACAC
1191	2.81e-05	62	ATGGAGGACTCACCCCGGCGGCGGCCGATTGAGTTCCCCGCGGCAAAAGTGATCACCGGCAT
1191	2.81e-05	62	ATGAGTTGATTTGTTTCTATGGCATTACTTGTTATCTATTTTATTGAGGTTCGGGTCGTTGG
1190	2.81e-05	62	ATGTCCGATTTTATCGTTGTCCTGAGCTGTTCATAGAGTCTCGATTTGGTGTGGTCTTCCTT
1190	2.81e-05	62	ATGCCTATAATGGCGGTGATATCTCATCGGTAAGTTAGTACCTCTCGTGTACCGTGTTTCTT
1190	2.81e-05	62	ATGACAACTATTTCGCGCCCTATTTGTCGTCCCTGCTCCCTATTTTTGTCTCACTTCCACCT
1189	2.81e-05	62	ATGTTCGTCTCGTCGAGGCACTCGTATCTTTGTGCGCGGACGTAGTATCGCTCATTGTTTTG
1189	2.81e-05	62	ATGGGTTACGTTGTAATGCTGTTGGCTTGGACCGCGCCGGACGGTTTTGTTCTTCGTGAGTA
1189	2.81e-05	62	ATGCAGGATCGCATAGTTCGACTATTCCGTCCTCCTCCTCTTCAGATTACTGGTCATTTGTC
1188	2.81e-05	62	ATGAGGGTATCTCTCCCTGGACTTATTACCTTCTTTGCTTTGAGTTCCCAAGCTGGGTGGTA
1187	2.8e-05	62	ATGTCCTAGGTTTGTCGTTGAGCCCGATGTTGTTGGCCATACGGTCACTTCACCCCGTCCGG
1187	2.8e-05	62	ATGCTTTTTGGAGCTGATCTACAGCCCTTTCGGTTCTAAGCTGTTTCTGACGCCCGCCTAGC
1187	2.8e-05	62	ATGCTAGCTTAGCGTGTTGTTACTCTCGGCTGAGGGCACGGTTGAACTGGGACAGCCCCCTC
1187	2.8e-05	62	ATGCTAGCTCGCGCCTCCTGGACGCGCGTCGGGTGCATCGCGTTCGACCACGCCCATGGCCC
1187	2.8e-05	62	ATGACTTTCCACTGCTGACGAAGAGGTGTACTTAACGGGGCTGCTGCGTCGTTCTCGTTCGG
1186	2.8e-05	62	ATGTTTGGGCAAAGTTTAGCGTTGATTTGGGTAATTTAGCACTTGTGGGCCTACGACGGATT
1186	2.8e-05	62	ATGGTTGTCCCGGAGTCACCCCGCGGTGGTCAATGTTCGACGCGATCCAACGACGGCCGCGA
1186	2.8e-05	62	ATGGATAGCAGCTGCTGACCTCCGTCGCATATTTCGACATGATCGCCCCCCCAGTACTGCTT
1186	2.8e-05	62	ATGAGGGTCAGTGGGGTTCTCTGTTCTCTATCTGGCGGAGGTGCCATATTTTCTACGGCCTT
1185	2.8e-05	62	ATGTTCGTATCCTACCTGTCTTTTGGAAGTATGATTTTCAGCTGGAGTTTGATTGTCTTAGT
1185	2.8e-05	62	ATGGTTTTTTTGTGCGTCGCGGACGTTCAGCCGTCCTTCTTGCCACACTCTCGCCACAAACC
1184	2.8e-05	62	ATGTCTTGTTTCGACTTTAGTGCAACTGGCCGGTCCTTTCGGCTCTCGGTTAGTAATTGATG
1183	2.79e-05	62	ATGTTATATTTTCTATGCCCTTGTTATTCGATTATGTATTATAATTACTTAGCTTGACGTTC
1183	2.79e-05	62	ATGCCCGCTGCGGTCTGTTCTTGTCTGAGTTTGACTGATTTTAATCATTGTTGCATTTCTTT
1182	2.79e-05	62	ATGTTGTTCCGGCGTATTGACGGTCCGAGGGCCCTGAGCCCCGCTCTCGGTTCATATCTAGA
1182	2.79e-05	62	ATGTCGGATTTCGGCCGTTATTGGTTCTGTATACCTTTTGTCGGTTTCGCTCGTTTTTCACC
1182	2.79e-05	62	ATGTCCCCCGGGCTAGTAGGACCCGTTCCGCCCCCAGTACCCCAATTTTCTTTAGTCAAGCT
1182	2.79e-05	62	ATGGTTTCATGCGGGTTCTGTTCTCTTTTACTCCGCTATCTTTTATCTTGTGTCATTGTGCT
1182	2.79e-05	62	ATGGGAATTGGCTGTTTCCTTATGAATCACGGCGGAAACAGTGGGCCGTATGTGTAGTTCAC
1182	2.79e-05	62	ATGATTAGCACCGTGGGCCTTCCCTTCTTCGGGTCTCCCCTCTGTAGAGTTTTCTATGGCCC
1181	2.79e-05	62	ATGTTGGGCATGAGTCACAGATTTGTACTGGGAGTCTCGGGGACATGACAAACTGGAAACTC
1181	2.79e-05	62	ATGTCGTCTTTTGGCCGAGGGCTCTGGCGTGCCCGTCGGGCCCCGATGTTCTCACAATTGGC
1181	2.79e-05	62	ATGATTGTCGAGGCCAGGGTTTCGTCACGCTGGACATTTACTATTTTTGCTGAGTCTCTCTC
1180	2.79e-05	62	ATGGATCACGCACGGGGCGTTCGTCGGTGGTCCGTGTCGGGTGATTCCGACGGATTTCCCCT
1180	2.79e-05	62	ATGCGGTCGGCGCCGTGTCTCGATCGCGGTTCTATGTATGGGTCCGGCACCATTTGCGCCTG
1180	2.79e-05	62	ATGCCGTCTTATACATTCCAGAGCTGACTCACTACACGAAGCCGGTGCTATGAACTTGCGTA
1179	2.78e-05	62	ATGGACCCCTGCGGCCCCCGCCGCGCATACTTCTCTCTAGCCCCATTGACCGCCTCACAGGC
1179	2.78e-05	62	ATGAGTCTCCGGGTCACGGTTTCCTTTTACTGTGGTGACTGAAGCGCCACGGGTCGGGATAG
1178	2.78e-05	62	ATGTGTTGGGATCTGTATTTTACTGCCCTATCCGACTTCTCCGCCGTGCAGGCGGGAGGCTG
1178	2.78e-05	62	ATGGCATCTTGGGGGTGAGCCGTCCCTGGATCCCAGCTTACCTCTTTGGTCTCGACGTCCTT
1178	2.78e-05	62	ATGGAGACGGGTCCTTTTGGGGTAGCGGGAGCGACGCCTTGTTTTGCATCCCGGCATATTCT
1178	2.78e-05	62	ATGCTTTTCTTTTCAACCTCATGACTGTATTTTAAATATTGTTGTTATATTGCTATTCTGTT
1178	2.78e-05	62	ATGCTGAGTACATCCGGTGGGCGCCCCTGCTATTTTATAAGAAAATTTAGTGGTATTTTACT
1178	2.78e-05	62	ATGCGCCGGCTCTTTTGTCACTTCCAGTCGCTGATCGTTTAATTTATCATGTTCATGTTGCC
1178	2.78e-05	62	ATGAGGTTCTGTTCTTATGCTGTTCACCTTGATACTGTTCTGATAGCCTTATTTCCTTCAGC
1177	2.78e-05	62	ATGGCCTCGGTCCATTCGTGACGGTTTCCGTTCCTGGGTCGCTGCCGGTCACCATATTCCAC
1177	2.78e-05	62	ATGCGTGTTCGTCCGGTCGACTGAAAGGTGTTTTTCCTTGGCGTCGGTTGGGCCGCTAAAGG
1177	2.78e-05	62	ATGAGTGTGCTGCCGTATGTGTTGCTGGGTTCTCAGGCCGTTTACCTGGCGACGGGATCTGC
1177	2.78e-05	62	ATGACTTTCGGTGCGTTTTTCGCTCGCACTTATTGTGTTCGACTGTTTTGTTTCTTAGGTGC
1177	2.78e-05	62	ATGACCTCCCGAGTGGTTAACGTAGCCGCACATACGCCCCCGTCTAAAAATCGCCTCTACGG
1177	2.78e-05	62	ATGAATCTCGCGTCCTAGCGAACCAGGCGCTCCTATTGTTGGTCTCTATTAACCAAGGGCGT
1176	2.78e-05	62	ATGTTCCTTGCGTGTTCCGCATTCTGGGTTTCCCCTTGGGCTGTTGGTGTTCGTGGCAATGT
1176	2.78e-05	62	ATGTCGAATATTTGTTATTCATGGACATTTTCGACGCTCGCTCTTCAAGGTTGTGCCTGGAT
1176	2.78e-05	62	ATGGTTTCTTAAGGATGTGTGTCGATTCCTGTCGAAGTCTTATCGTACCGAGTGATGCGCGT
1175	2.77e-05	62	ATGTTTGTCGTGGTTGGTCCCTGACTACACTGATCCTAGTGGGGCCGCCGTAGCATCAGGCC
1175	2.77e-05	62	ATGTTGGATAACTTTTGGCACTTTCCATGTGCATTTATTATGCTATTACTTTTTTTTTGCCA
1175	2.77e-05	62	ATGTATTAAGGAGGTCGTAGTGCTCTGGTGGTCCTGCACTCGATCTAAGCGTGCTAATGCCT
1175	2.77e-05	62	ATGGTCGTTGCAGTATTCCCTCATTCCTGGTCGCGTTCTGGTCGCACTAGGAATCAACTTCT
1175	2.77e-05	62	ATGGGTACTCTAGTGTGCATCTCGACGTGCCATACGGCCCTGCTGGCAGCACCCCGTGCTCC
1175	2.77e-05	62	ATGGGCTGGTGCTATATTCTTGGGAGTCCTCCGTGCCTGCAGCGTCGCCAGGTCGTATCCGC
1175	2.77e-05	62	ATGGCTTCTTTTGCCATGGGGTGCCGGACGATTTGGTCGTTTCGTTGGGCAGCATCGACCGG
1175	2.77e-05	62	ATGGATTTAGGTGTTCGTGCATGAATTGCTCTTCTTATGTTCTGTGCGATCCCATGTGACTT
1175	2.77e-05	62	ATGGACGAGTCCGTACGGGGCGTTTGGAGGCGCTGTGTGCTTTCCGAACAACGGGCGGTACT
1175	2.77e-05	62	ATGCATCGCGGTATTCTAGAGCTTCGAACCGTTGGCCGTTCAAAATACTTATACCATCAGGT
1174	2.77e-05	62	ATGTTGTTAGAGTTGCTGGGGAGGATGGTATTTCTAGGTGGTGGCTATCACTGCAGTGCTCT
1174	2.77e-05	62	ATGTTGTGGTTCTACCTGGTTGATACGCAACCGTCCTGTCTAATTGGCCGTGGACTATGTTG
1174	2.77e-05	62	ATGTCGCCCGATTTCATCGGGCTGTTTACCGTCTAGTGACTTCTCGAACTCGAGCTTTGCCT
1174	2.77e-05	62	ATGTCCTCTAGAGACTCCCCTCGCGGGGGTCCCCAAGGTCTATAGTAATTTGGATGATTATC
1174	2.77e-05	62	ATGTCCGGGACGATCGGGCGTGATCTTTCCCAATGAGGAAGTAGTCTTTACTCGCTGTACAT
1174	2.77e-05	62	ATGTAGGCATCTAGCGTTGTGCCATCCCGAACTTCGCATGTGGGGGTATACACTAACCGGTT
1174	2.77e-05	62	ATGGGTCCTAGAAAGGGGTCTTCGAGCCTGCATCTCTCGCCTCTAAGCTGGGTCACGTTCCT
1173	2.77e-05	62	ATGTGTCGAAGGGCGACGTCTCTTCCCAGTGGGCACTCGTCGTCTTGATTGTGTTTACGCAG
1173	2.77e-05	62	ATGTGCGAAGCACGTCGACTCGTCCACTCATGCTCTCGTATCTAAGTCCTGTTGTCTTGTCT
1173	2.77e-05	62	ATGGATCCGGGTGCGGGGGTTGACCATTCTACGGTGTGGCTCCTTCGTCGGCATCGATATGT
1173	2.77e-05	62	ATGCTGCCCCGTCTTACCTGAGTCTCCATCCCATCCCACACGGGGGCGTTTCGAGTGGGCGC
1172	2.77e-05	62	ATGTTTTATCATATCGGGTTAATGGGGGTACGAACCTACTAGCTACTGCGCGAGCTTGCAGC
1172	2.77e-05	62	ATGTGTCTCGCTCCTTGGTAATTTGTTTTCGTGGTATGTACGGACCTCGGTGAGTTCCCTCG
1172	2.77e-05	62	ATGTCTTTTGTTAACGTAGGGTCAATGTAGGTATGCACCTTGAGTATCCCGCTGGGTTCAAC
1172	2.77e-05	62	ATGGTTGAGTGTGTGGGTTGTTATCTGTAGTCTTCATGGTCGCTGTATAGGGGAGCCATCGT
1172	2.77e-05	62	ATGGGCATCCACACGCATGACTTTTGAACTAGCTATCCGTTGCTACGACTCTCGGGGTCTCG
1171	2.76e-05	62	ATGGTGACTTGGACTCCTGACGTCTAGGAGCGTCATGTTCCTCTGTCGTGTCTATTACCATT
1171	2.76e-05	62	ATGCATGACTTTCTTTTCCCGACCTGTCGGTTCTAGTTGTGTTTCCTGGGGTATAATGACTG
1171	2.76e-05	62	ATGACTGGTGTTTCCTTGGTTTATGGTTGATGTCTTTGCACAATTCTTGTTGTGTGTTTTCC
1170	2.76e-05	62	ATGTTCTTGAGCACTATGGATGACACAAATGCCATTCGTTTCAATTAATGTCATTCCTAGCT
1170	2.76e-05	62	ATGTCTTCTCATCGTCTGAGTTATCTTGTACGTTCGTGTTTTGTTCATGTTAATTCTGCACT
1170	2.76e-05	62	ATGCTCCTTTGGTCTTTATCTGGCTAACTACTATTGGTCATGGATCTTATGCCTTGTCTGCT
1170	2.76e-05	62	ATGCAGGGGTCTGTTTATTTGCTTTGCGGGGAATCCGTTGAGTGCTTTATCACCTGCGGGTT
1169	2.76e-05	62	ATGTTATACTGTGCTGGACTTTTGTTGCCGTGCGCTTGTCCCGTGCTTTGTCGGATTCTCTA
1169	2.76e-05	62	ATGTCAGGTTACTAGGCCCCGTCTCCGCTTGTGCTCGCCAAGGAACCCCGTTGTTTAGTTGT
1169	2.76e-05	62	ATGCTGCTCACCACCTGAAGTTCCTGGCACGCTCAGTTGGTTAACGTTACCGCGTCTGGTTT
1169	2.76e-05	62	ATGCATTGTCGTCGGTATTGCCGATTAGCCTGTTCCGGAGATTTGGTATCCTTGTTATCCCT
1169	2.76e-05	62	ATGCATCGCATTCAGTTCTTACACTCTGAAAACATGGTTTGGTACCTGATTCGCATGTATTC
1168	2.76e-05	62	ATGGCTTGTTTGTATGTGGTAATACGTTTTCGGTATAGCTGCTCAACGCGCCGTTTGCATTG
1168	2.76e-05	62	ATGCTTATCATCTGAGCAAGGCTTGCCGTTTTTTCCTGGTTGTTGATTCGAATGAGAATTTG
1167	2.76e-05	62	ATGTGCGTTCCGCCTTTGCACGTGTGGCCTGGTGTTTGCTTCGCACGACTTCTTGGTCCTTT
1167	2.76e-05	62	ATGTCTATACGTTCCTAGGGCTGCTCTTGTGTTTCAGTTTCAAGTTTCAGCTAATTTCTTTC
1167	2.76e-05	62	ATGGCGCTTAGCTTCCAATCTAGAAAGTGGTATACTGTGGCCCACGTGTTTTGTTTCATAGG
1167	2.76e-05	62	ATGCCGGTCCAGTGGTGCCGCGATCTTACCGTGGGAGCACGGGGCCGGGTTAGCCGACGGAG
1167	2.76e-05	62	ATGCATTGTGTTTGACGTCGTATGTCGCGTCTGTGCTCTCTCATTTCGTTCAGTCTCCGTTC
1167	2.76e-05	62	ATGAGTATAGGGAGCTGCGGCTTTTGGCGTCAGCGAGGGCAATATCTCTACTGTCCGGTGTT
1166	2.75e-05	62	ATGTCTTGATCGGCCGAAACCGTGGGGTTGCCGTTCGTGCGGGGTTTCCGAGCTGCTTCGCA
1166	2.75e-05	62	ATGGTGTGGTTTGTAGTTTACCGGCTCGTCCAGTATGCATTCGGCTCTTTTGTTTGCTAGAA
1166	2.75e-05	62	ATGGCTCCTCGGCCTCCGGTGGCGCAGCGATCCTGTCCATGCGCGTTCGTATTGATGACTCC
1166	2.75e-05	62	ATGGAGTTCATAGGGGTACATGGGGGTGCTGTGGCGGCATATGTTTGTAAGTCGATTTCTTT
1166	2.75e-05	62	ATGAGGTACTTTATCTTCAGGTGTACTCATGATCTGTTACTGCATATACGAGGTTCTTTTAA
1165	2.75e-05	62	ATGTGTCGAGGATGGCTGTAATGGGGTTCCGGCGGGTCTCCTTACTGATCTCTGACTCCGGT
1165	2.75e-05	62	ATGTAGTCAAACATTGACTGTTACTATAAGGCCTGTGATTTTGTTACCAGGGCTAACATTTT
1165	2.75e-05	62	ATGGTGCTCGTCATAAGCGTCTACCCTGTTCTACACGCGTACGCCGACCGCTTGACATCCAG
1165	2.75e-05	62	ATGCGGTGTGGCGGCCCGCATACCTCACCAGGTAGTGTGTACTGGCCAGCTATGAAGGCGCA
1164	2.75e-05	62	ATGTTTGCAAATTGCTTGAAGCGTTGTATCGGCGTTCGGGTCGCTACGTTAAAACATACAGT
1164	2.75e-05	62	ATGTTGTGATGTAAGTTCTTTTGATGATGATGAATAGCCGTTTCCATGGGCGGGGTCTATGC
1164	2.75e-05	62	ATGTTGATCACAGACGATTTTTAGTAGACTCTAATTCTTTTCATCAAACATGAACTCCAGTC
1164	2.75e-05	62	ATGTGTTCATACTATGTGACGAATGCCGTGGTCTTCGTTCATCTACTCGTTCCATTAATTAG
1164	2.75e-05	62	ATGGTCTATGGCCGATATTTCTGGTTCTAGTGTCTATATCCTAGTCTTTTTCCCCCGCGCTC
1164	2.75e-05	62	ATGCTGGTGCTGCGGCGCTTCTTGGCCGATGACACCGTGTTGCTTTCGTTCATTGTTCGTGA
1164	2.75e-05	62	ATGAGCACTAGGTGCGTTTACTGGTTCGATTGCTTTGGTCATGATAACTTGTTGCTCCACCT
1163	2.75e-05	62	ATGTTTTTCGTTCGGGTCGGTAGACTCGTTGCAGCATACTTGCTATTATTCGCCGTGGGGCT
1163	2.75e-05	62	ATGGGGGTAGCATGGGGAGACCAATGCTTCCCCGGCGAGGACGGACTTCCCACGTTGGTGAG
1163	2.75e-05	62	ATGCTTCGGGTAGTAAGTAGTTTGGTTTTCGTCTCCCACTGATGTTTCCTCTCACGTGGTAA
1163	2.75e-05	62	ATGCTCGGGCCGGCGTTGTTACTGCTTTATCCGCGGATGTTGCGGTCATTTTTGATGCGGTG
1163	2.75e-05	62	ATGAGCGGGTAGCGGTTGCGCCTCTTGCTCTTTGTGCCCCCACGGTGCTGGCTCAAGGGCCA
1162	2.74e-05	62	ATGTGGCCTATTAACATGATCCCTTGAATTCGTATTTTTTTAAACAAGCTTCCTACGTCTAG
1162	2.74e-05	62	ATGGGTTATTATACTCTCTGACGCCTCGGCTACGACGATACACAACTTATTGTTTATTTTAC
1162	2.74e-05	62	ATGGGGACTCAATTGGGCTCTATATGGCTTCTGACGAGTTCTAGCTAGACCAGTTTGATTAA
1162	2.74e-05	62	ATGGGAGAGTCCCTTGCTGCTTGTAATCAGCCTTGTCAATAGGCCCCGTAGTGTCGGTGATT
1162	2.74e-05	62	ATGGCGGGCGCACGCCTGGTTTCTGGGCTTGCAGCGACCTTGTGTTGACGCCAGCCTTGCGT
1162	2.74e-05	62	ATGGCGGGATCTCCGCACTCGGCCCCGTCCAGTGAGACAGTCCGCCGGTTCACTTGCTGTGC
1161	2.74e-05	62	ATGTTTAGCTTGTGCGTATCTGATTTTAGGTGACAGCTCCCAAAAGCCCTATTCATAGTATC
1161	2.74e-05	62	ATGTTCCGATGGTTATGACATACACTCATATGGGGTGCCTCAAAGGTTCTACCCCGTGCTCT
1161	2.74e-05	62	ATGTTCACCTCATTGAGGATTTCGATGCTCCTAGTGGTTATCCGGATATTGTACTCTACCGA
1161	2.74e-05	62	ATGGGTGCCTGTTTGTCAGTTGGTTCCGTGGTATGTCTAGGAAAACTCGTAATTCAGTTAGG
1161	2.74e-05	62	ATGGGCCTTACGGGGCGTATCGTGGTTTTGTCAGGCCAGGCTTTCGCTCCATCCCCCAACCA
1160	2.74e-05	62	ATGGCCTTCTAATGGCCCATCGACTTTTCGTCTCTACGACTGGTGATGTTCGAGGGCGTTTG
1160	2.74e-05	62	ATGCGGCTCTAGGCTGTCGCACTGCGCTTACCCAGGAGTTATGGGGCCCTACAAGCCGGGCT
1159	2.74e-05	62	ATGTGATTGGGGTCATGAGGGATCTGTCGGTTCATCGGCCCTCTTATGCTTCCACTCATTTG
1159	2.74e-05	62	ATGTCTATCCTAACAAAGTGATTCTGGGAAGGTTGTACTGTGCGCCTCAATTTCCCATACAC
1158	2.73e-05	62	ATGGTCGCGCTTTTGTTCTCTTCGGTAGCCGAGTGTGTTCCGATGACATCAGTGGACAAACG
1158	2.73e-05	62	ATGGGCGTGGGGCACGATCCGCGAGCACCGGGAACGGGCCGCGGGCGCATCCCGGCGGTAAG
1158	2.73e-05	62	ATGCCGAGGGGTGACGCTGGAAGTTCTCTGCGCGCTGAAATCCGCCGATTTACAATAGACTT
1158	2.73e-05	62	ATGACCGCCTCGCACGGGGGTGGAGATCGGGACCTAGGGCGTTCATAACACAAACTAGGTCT
1157	2.73e-05	62	ATGTCGGGGTTTCGTCTGCATTGTGACTTTCCCTTGATAGCTAGGGTGACGCCTACGCATGC
1157	2.73e-05	62	ATGTCCCTCAGGCCCGATCTTTCATCGTGGCGGCGCTTTCCGCGCGCTGGGGTCTTGATCGC
1157	2.73e-05	62	ATGACAACCCCTGTTCAATTTCCGGCTTGCCGTCGGCACTCCCGCGTCCTGAGGCTTCACGG
1156	2.73e-05	62	ATGGTTTTTTGGCTCATGGGTTCCTTCGCTCCGTCCGTACTACGCAGTTTCCGTCAGGACTT
1156	2.73e-05	62	ATGGCTCCCGCCACCTCCGTCTCAACATGGCCGCCCTTCAGTCAGGCCGAACAGACTCGCTC
1156	2.73e-05	62	ATGAATTATTACGCTCCTATGCGGTGGACGTGAAGGCTGGTATTCATGTTAATTTGTGATGG
1155	2.73e-05	62	ATGGTGTTCAGCCTCTGGATGGTATTGATTGACGACTGGGATGCGGTGTCGCAGCCCTGGAC
1154	2.72e-05	62	ATGGGCTCTCCAGTTGCTACGTTCCGATCCTACGGTAATTCCCCTTCAGGTTCAAGTAGGTC
1154	2.72e-05	62	ATGCTCCGAAACGACGCGTCTCGTCGCGCATCCACAATCAACCCGGGTTACACTACAACCCA
1154	2.72e-05	62	ATGCAACCAGTTCTTGCTCATCTGGCTTGGTTGGTTATCCATGCACGTATTGCTTCCCGTTT
1153	2.72e-05	62	ATGTGGGCGTATTCATCAGTTCTTAAAATTGGCGTCGACTTTACATCTAATTGGTGTGTTAG
1153	2.72e-05	62	ATGGTGGCCTCCTCGCTCTGACCTTGGATTCATCCATTCATGTTTCCTCGGCCCCACGCGTG
1153	2.72e-05	62	ATGCTTTTAATCTGTGGTGGACAATTAGACTTAATTTTAGTCGTGCTATTTGCACCAAAATC
1153	2.72e-05	62	ATGCGGTGATCGTTTTGACAATCACCGTGCTCATCCTGATTCAGTAATGCTAAGTGCTGGCT
1153	2.72e-05	62	ATGACCTCCTCGCCTCTCGCGGTGCCGAATAACGGTCCGTCTTGCAGTCACATCGACTTGGC
1152	2.72e-05	62	ATGGTTGCCGTTCCGTCCAGGCGCTGCTCGTGACCATCGGCCATCCCCAGGGTATATGACAT
1152	2.72e-05	62	ATGCATGAGCGTGGTTAATCTCTACAGTATTTGCCCCCGGATTCGTTTTGACTCAACCCCGG
1152	2.72e-05	62	ATGACTGTGGTTAAAAGGTCTACGTTGGTCCGGCGGAGCCGCTAGACTTCTGTCCCTGCTTG
1151	2.72e-05	62	ATGTTGGGCGTCCCGTGTATGTCACCTTGACGCGCCGCGCAGACCGGGGGGTTGACGCTCGT
1150	2.72e-05	62	ATGGCCCACCGCCTCCCCACTCACGGCAGATCTCCCCACGACTTCGTCAGCCCCACAGTTCT
1149	2.71e-05	62	ATGGGTCGTCCGCCAGCGGTAGAATGAGTTTTTCAGTTATGTGAGCTCGGGAAACACGCAGA
1148	2.71e-05	62	ATGTTTTTTTTTGTCGATCTCTGTAGGGTTCCTATCCCCCTATTACTGTGTTGGCTTATTTC
1148	2.71e-05	62	ATGGTGTGCCAGGTGAGTGCCTCTAAGTTTTTAGGCCGATCTCACATGTACTATGATTCCGC
1148	2.71e-05	62	ATGAGCCCCGAGGCTTGCCTGCCTGTCTGCCGGCTTAGCGGGTTACGTTTTATGCGAGAGGG
1147	2.71e-05	62	ATGCATTGCGACCATTTTTGGCTATCGCACGATGTGTGATTTGGCCGCGCTTCTCCCTTGTG
1145	2.7e-05	62	ATGTTCAACATGCCTGCTTTTAAGTCGTAGTAAGGATTCTTGCTCTTCTTATATAGTCTCTG
1145	2.7e-05	62	ATGGGGAAGTGGCTTGCTTGGGGTCTGTGTAATGGTTATGTCATGCTTCTTGCCGTTGCTGC
1145	2.7e-05	62	ATGGATGGTCCCTTGCTCGCTATGCGTGCTTGCTTGACCATATATCTTGGGATCGGGTTCTT
1145	2.7e-05	62	ATGCGTACCTTCTGATCTTGGTGGCCGGTCCTTAATGGTATCTTAATTAGGAAATTTCGGAC
1144	2.7e-05	62	ATGTTTCTTTTTGTTTCTTACAAGGTTCAGTAATATCACATTTATTATCTCTGTTTTTCTTC
1144	2.7e-05	62	ATGGTTGTTGACTTACATGGCCGGGATGTTAGATCAGGTCTGTTTGTATTCTTGCTTTTCGC
1144	2.7e-05	62	ATGGCCGGCGAGCATTTCTTCGGGGCTGTGTCTGCCTTTGATTAACTGTAACCCTATCCATG
1144	2.7e-05	62	ATGCGTGTATTAGCCGGGAACAAGTTCACACATAGCTGGTTAATAGCCTCCTCTCGCTTTGG
1144	2.7e-05	62	ATGAGTTATTTTGGAGTGTGGTGTTTTTGGTGTTGTGTTGTAGGGAATTGATATGGGTTGGC
1143	2.7e-05	62	ATGGTGACGTTCGGTCGGGCTAAGTCTAGTTGTTAGATAGACTCGAACACCGCATTTTGGCT
1143	2.7e-05	62	ATGGTCGACCGGCGATCGCGTTCTCGGATCGGGGATCGCGCCCTTCCCTTCATGGACTCTGT
1143	2.7e-05	62	ATGGTCCTGTCTCAGGAGGATTCCCGAACGGGGCAGTCGGCCTGCATGGTCCTTTCCCATGC
1143	2.7e-05	62	ATGGAATTGTGTTAACACGTCCTAATTAGGCTTTATCAATGCCCGCAACCTGCAACTCGGTC
1142	2.7e-05	62	ATGGTGCGGTCTGTTTGGGTTACGGCTTTTATGCATTGACTATTATATGCATGACCATTCCA
1142	2.7e-05	62	ATGGTAGTGAGGGATCTCTATACCCTCTTGCAATGCCCATTCGCCGCCTGTCGGGTCTCATC
1142	2.7e-05	62	ATGAGGCTTGATGGTGGGCGAGGATCCCTTTAGCCCGCTCCGTCTCCGTTCGTGCCCGCGAA
1141	2.69e-05	62	ATGTTGTTACCGCATCTTCATCCATGTGCAATGGCTGTTGGCATGTCATTTTGTTCGTGCTT
1141	2.69e-05	62	ATGTCGTACCTTTCAGTTTGTCGTTCGTCCGCGATTGCTGAATGGTTGGTCTTGCTGTTCGA
1141	2.69e-05	62	ATGGTCTCCAATCTTACGCGTTGCTATCAAAATCTATCAGTCCGTAATCTTATATCAGCAGA
1141	2.69e-05	62	ATGGTATAAACTGGGGAGAGTCTTGAGGGATACATATGGTTTTATGTTAGATTGATAGTCTT
1141	2.69e-05	62	ATGGGTCGCCGCGCCGCTGCCGCGGGTAGCGTACTACCCCGTCAGCCTCCGATACCCCTCAC
1141	2.69e-05	62	ATGGGACTTTGCTGGTGATTTCATCGAAGGGCCCCCCGGCTCGCGCGGGTGTACGCAGCTCG
1140	2.69e-05	62	ATGTGCCTGATATCAGCTTGTTTATTCCTTTGCCGTCCGCATGTGATCTCAATCATCTTCGC
1139	2.69e-05	62	ATGTTTTGGGGGCTGGTTGGGTTGCGTATCTTAGACTGGAGACTGCTCTTCGTCATATCCCT
1139	2.69e-05	62	ATGGTCGTAGCATCTTCATAGGCAGGCCAGATGATCGTGTATCGAAGGAGTTCACCGGGAGA
1139	2.69e-05	62	ATGGACCTTATCGCGTACGTCCTGGGCGTCTACCATTCGGCTCGGACTCGCAACCATCAGTA
1139	2.69e-05	62	ATGGAAATCCACAGGCGTAAGTATATTACGTGTCTTCCAGCATTGCCGCTTAATTTGTTTTC
1138	2.69e-05	62	ATGTTTAGCCATCTATTTCCGTGGGTTGTTCTTTCTTGGTTCGGTGTTTGTCTTTCCTTTGT
1138	2.69e-05	62	ATGGTGTTCGCCCCGTGCACGGGCCTACGTATACGATCCCTAGGCCTAGCCACGGCTATTGG
1138	2.69e-05	62	ATGGGCCGACGCCCGCCCCCCGACGCCCTACACCCAGTATTCATCTAACACCCATCGGGACT
1138	2.69e-05	62	ATGCGCCCTTGACTTTAGGTCTCTGTGTTCTTGTGTTTAATTGTTTTTTTTACGTCTGCATT
1138	2.69e-05	62	ATGACGAGCGAGATGGACGAGCATTTAATCATAAGGTGGAGATTTAGGTATCGTTGTAAGAT
1137	2.68e-05	62	ATGGGGGTTTGGCATTTCCAGAGTTTCCTTCTCACGTCGTAATCTCGTGGTGCTATGTCTTG
1137	2.68e-05	62	ATGGCCCCGGCTCGGGCACCCCGCTGCTTCCCGTGAGGCCTGGCAGACAGTCCGGGACGTCA
1137	2.68e-05	62	ATGGAGCCAGCGGTATTCATTCTTCGTACTTCGTAGGCCTGGTGTTGCTATTAGCTACAACC
1137	2.68e-05	62	ATGCTGTCGGCACCGTTGGTTCTGTCAACGTCGGGTGGACCAGCCGGCGAACTGCTCCACCA
1136	2.68e-05	62	ATGGTATGGTGTTCCGCTTTGAAACCTTTCCTACCTGAGTGTGCCTACTCCCTCGCTGGGCC
1136	2.68e-05	62	ATGGCCCCTCGTCCGCATAGCCATGTGCCTTTACTACTCTATGGCTTAGTCCCGTTTCGTTT
1135	2.68e-05	62	ATGTTGCAAATGTTCGCGTAATTTCTCACTATTCGTGTGTTTTTTTTGTTTGTTGGAGTTTT
1135	2.68e-05	62	ATGTGCGCCTCCGTGGCAGGTCACTATGCCTCGGGTGACTATGTCACGTCATGTAGCAGTGG
1135	2.68e-05	62	ATGGCTGTGGGGGCTGAAGCGCAGAGTCTAGTTTTGGGACCTCTCGAGTGTACAGTGTTTTC
1135	2.68e-05	62	ATGGCGTACACATTACGTTTAGTGCTTACTCTTATTCATTTATTGATTTTGTTTTTCGTGAA
1135	2.68e-05	62	ATGCATTTGTGGGCCGTTGGCCTTCAAACCGTCCAGCTTGGCGAATACGGCAGTTTATTGCA
1135	2.68e-05	62	ATGCATGTTTCTAGTCAGCTCGGGGCCCTTTTTGTAGACTGGGTCTCTGGTGTTTGTCACTG
1134	2.68e-05	62	ATGTGTGAGGTAAGCTCAGCTTCAGGGGGATAGTAGCATAGCTGAGTTCGATGTTCGACACT
1133	2.68e-05	62	ATGATTCGAAATTGAAACTTCTATGGTCGAGGCGCTATCGGAATAAAGACTCGCGCGTGCGT
1133	2.68e-05	62	ATGAAGGTTGTTCCATTCGGTGGTTTATTCAAGTTCCCGCGGGGTGTTAAATTTTTTCTCCG
1132	2.67e-05	62	ATGTGGCTGTCGTTGCGCGCCTGTTGCCGACACCACTCACGACTTGCGAATCCTTGGAGGTG
1132	2.67e-05	62	ATGTCTTCTACTGCGCTTCCTCCGTGGCACCATTAACCCTTGGGTTTGTTTGTATAGGTAAG
1132	2.67e-05	62	ATGTAGCGTGGGAGGACTAGCGTTTTCCTGGGAGGGGGACATGGTCCTTTCTGTGTGATGGT
1132	2.67e-05	62	ATGGGTACTCGCGGGTCCGATTGTATGAGATCATCCGCTTCGGTTTAACTCCTTAATCTTTC
1132	2.67e-05	62	ATGACGACGTGATGTGCTTCGACGCACGTTCTACTCACGTATTAAATGCTGTCGACTTCCGG
1131	2.67e-05	62	ATGCTGTACTATGCCCGTTTATGCGTCGTCGGTGAATCGCGGTCTTCGCCCGGTTGTAGGAT
1131	2.67e-05	62	ATGCCCTGGGGGTGTCCCCGTCCTATTGAGTCATTCGCGCGTTTTCGTTCGCGGTTCGGGCA
1131	2.67e-05	62	ATGCAGGCTTCGTGACGCTGGCCCTTTTTTTCGCTACAGTGGGGTCCATGCATATCTACCTT
1131	2.67e-05	62	ATGAGGGTGGTTAGGGCTTGGCTTGTCACGGGGGTGGTTTGATCGCTGCTACTATCATCAAC
1131	2.67e-05	62	ATGACGTTCGGTCTCCATCCTGTCTTAGTCCCGTAAATTATCGTTATCCATGCTGGCAGTAC
1130	2.67e-05	62	ATGTGGTCGGTCGGTTGGGTCCGATGTCGCGCTTCGGGGGGGTAAGGTAGTCAGCTTTCGCA
1130	2.67e-05	62	ATGTGAGGTGATGATTGGTGTGTTGGTCGAGTGCTGGCTTGATTGTTTTCGATTAGGTAGTC
1130	2.67e-05	62	ATGTCCCCGCTTTCTTGACGTGGGTCATCGTTTTTGATGAACGAGGTCGTGTCTTTCTTGGT
1130	2.67e-05	62	ATGGTGAGCTTGGCTCGAAACCACTTATCGAACTCGGTTACCCTGTATGTTTGCTCCCTACT
1130	2.67e-05	62	ATGGACCACCTCCAATGTCCGGAGTTCTCTTCAACTCGACCCAACGTTTTGTTATTCTTCGC
1130	2.67e-05	62	ATGCCCTTCCGACTATGGTAATGCATTCGGATCATGCGAAATCAGATATTCTGAAGTGTTTC
1130	2.67e-05	62	ATGACTCGCGGTGGCAACCTTATGACGACGCTACTACCCCCTCCCGACCTTTCTGACCAGCC
1129	2.67e-05	62	ATGTGTACCCACGTCATGTGCCTTGCGAGTACTTGATTGTTGTCTTTCGCCCGTCTATACCA
1129	2.67e-05	62	ATGGATAACAGTGTCGGGTGCGCGAGTCCCCTCAGTCCCCGGGTCCTGGTATCCTCTGTTGG
1129	2.67e-05	62	ATGCTGTCGTCTCCGGGGGTCTGGCGCCCTTGGCCACGGGATCCCCGAGTATCCAAAGAGTT
1129	2.67e-05	62	ATGCATAGGGAAGCACCGTTAATCTGGAGCATTGGTATGGCCTATTACGTGTCGATCTGGTG
1128	2.66e-05	62	ATGTGTGTTCAATTCTCTGACAGCCATATGTTTTGTTTTAATGGAGTATTCTGTCTATCAAC
1128	2.66e-05	62	ATGTGATCCATCGTCTGACGAACACACGACGCCCGTGGTTTAGGATACCTTAGCTTGATACT
1128	2.66e-05	62	ATGTCTAATTCTTACATGTTCGTATTCGCCTTCCTCGATCACCTCCATCGTTGATTCTTTTG
1128	2.66e-05	62	ATGGTTACCCTGGGTACATTCGCGGCTATTTAAGACTCGCTGCCATGCCTCATGGCAATACT
1128	2.66e-05	62	ATGCGGGTGTCACCTAATCGTCCACACAGTGCGGACCAGGCCACTTTGGGTACGCAATGCGC
1128	2.66e-05	62	ATGCGGATGTCCCAATTGGCTTCTCGCTGGTTTAACCAGGAAGGTCACTCTTGTGGCAATCC
1128	2.66e-05	62	ATGATGATGTGGTTTCGTTTGGTATATTTCTCTCGTAGGTGTTTTTAACTGGTGTCCGAGTC
1127	2.66e-05	62	ATGTTTGGGTCTAGTTCCTGCTACATTCTCTAGCTGTTTGCGAGCTCAATCAGCCTTTAACC
1127	2.66e-05	62	ATGTTTACTCCTGATTTTTGGTCTCGTCCAGCCTCACGCCTCGCTCTATTCTCGGATGCCGC
1127	2.66e-05	62	ATGTTAACTTGTACCCCAGCAGAGCATGGGGTGCTGTACTGCTACATCGTATTAATTCTTTT
1127	2.66e-05	62	ATGTATTTAGTTGTTTCTGCTTATCCGTAGTCCTTTGATTGAGCTTTGAGTATGTAAGAGTC
1127	2.66e-05	62	ATGGCTGATCGTGGACCCGCTCCATGCCAGAGCGGATGTGTTCCTTCAGGTCATAGGTATTT
1127	2.66e-05	62	ATGCTTCCATGTTTATACTGGTACTGTGTATATTCTTTCTTCCGCGCTGTCAATAAACTTGC
1127	2.66e-05	62	ATGCTTCCAGTTGTTGCGGTGACTAAGGTGTATTGATCGTGGTTTTTCCGGCTATTAATGCG
1127	2.66e-05	62	ATGCGCCTTGCCGCTTGTCCCCTCTGGAAGGCCCATTGAGCCTCGCCATTTCCTACCGCTTA
1126	2.66e-05	62	ATGTTCGGGGCCGACCGGTGGCCGTGCTTGCGTACGGTGATGGAAAAACTTTTTTCAAGTCG
1126	2.66e-05	62	ATGTCGATGATGGGGCGGTGAGTGACCCGTATGGCATACGATGCTCTGCGTTTCGCCGTTGT
1126	2.66e-05	62	ATGGGCTTTCGGGCGCTGCTCTTCGTTAATCCCCGCGGAAGTTTTGTCGCGGTTTGCGTAGA
1126	2.66e-05	62	ATGATTGTAATGTAAATGACTTTTCGTGGTGGGCTTTTGGTTATCTCTATCGAGGTTCCCGT
1125	2.66e-05	62	ATGTTTATCTTTCTTCCATTGCGTCTCTGGTGGCCCCGTGGCCATAGTGTTTGTAACGTTCG
1125	2.66e-05	62	ATGTTCGACGCGTGTCCATATAATTTCACTCTGTTTCTCTGTCTTTGTCTGGACTTTTCCTT
1125	2.66e-05	62	ATGGGGGCGGGCTTAAGATTATTAGTGTTGTGCCCCGCTAGGGCTATACCTTTTGGATGGGT
1125	2.66e-05	62	ATGGGCCGACTGGGGCCGAAAGCTGGCCCCGCCAACCCCCTGGCCTACACAAAGGGTTCCAC
1125	2.66e-05	62	ATGAATACCTTACGGGCTATGTTGTTCATATGATGCTAAGTTGGATCTTACGTGGCTGTTTT
1124	2.65e-05	62	ATGTTGGGCCCTCAGTGCCCTTGCCGTTCCTGGACCCGCCCCCCCCACCGCTGTGGCTCATA
1124	2.65e-05	62	ATGTTGCGAAAAGATTCCCTATTGCTCGTTCGATAACGGGTTGGTGCTACGACGCCTCTCCG
1124	2.65e-05	62	ATGTCGGTTCTAACCTATGTCGATTTTTGTACATATTACTCCAGCTATCTTGCGGTATAATT
1124	2.65e-05	62	ATGTACGGCTTTACTTCTTTAGGCGTCATCCGGTATGGGACCCGTCTATCACACGGCCTTCT
1124	2.65e-05	62	ATGGTTTCTACTGTTGGCGGATGTCCGGAGTCTGCGAAACGTTTATCATTACGTTTTATACG
1124	2.65e-05	62	ATGGTCTTCCGGTCACCCAATTGCTTCATCCACCGTACCATGCTAACGCTACCGATGCCTAA
1124	2.65e-05	62	ATGGCGAGCTTTATGCGTTGTGGTAGTAAGTTTAACTTCATGGGTGCATGTCTCAATGCTGG
1124	2.65e-05	62	ATGCCCTGTGCTCGGCACGTCCGCGGGGAGTACCCTGACTTCCGTCGTGCGTCAGGGCTCGC
1124	2.65e-05	62	ATGATGCGCTTCGTGCATGGACACTTCCATAGATGCTCTGGCGGTCATCTTCCCTCACCTTC
1124	2.65e-05	62	ATGAACGTCTCGAGGCGGAGCTGCGCTCATCGTGATCGTTCTTGCTCGCCCCTCTTCCGCGG
1123	2.65e-05	62	ATGGGTTGATAGCGGGCGGCCTCCCGTCTGGGTACGACATCGCCCGATTTTCTCATAGTCAC
1123	2.65e-05	62	ATGGGCACCCTTTCTGTCAGCCCTGTGTTCCCCCCTCAGGATCTTTAGGGTATTGACAGACA
1123	2.65e-05	62	ATGGGATCCCGATTGCGCCGGGGCGGGACACGTCGTACTTCAGCCTGTTTGGAGCGTCGTTA
1123	2.65e-05	62	ATGCTGGTATACTCTCGTGGGATTGGCAGTTTACGGTTCTGCCTAGAGGCCAGCAAGTGTAG
1123	2.65e-05	62	ATGCATTGTTTTGCGGGCGTGGTCGTTTCCGCCCATAACTAGAACCTGTTGTTATAATCGGT
1122	2.65e-05	62	ATGTTTGTCCGTGTCCGCGTGTACGCTAACTCCCTTCTTTAATTGTTGCCAAAAGTGGCGCG
1122	2.65e-05	62	ATGTCTATCAGCTTTGTAGTAGTGGACCCTAAGTCCGACGTTGCATAATCTGCGGGTTCGCA
1122	2.65e-05	62	ATGTCGGGACGGGTTCTTTGGCGGGTTCACAAAGGTATGGTAATTCCCGGTGTCTACTGGTC
1122	2.65e-05	62	ATGGATATTGTCACCACGTCTAGCCGAGCACAGACTTTCTATACTTCAGTTGATGTAATCGG
1122	2.65e-05	62	ATGATTTACTATTGATTGAGCTACCCTATAGAAGCAGGGGTAGGTTCCTGATGGAGGTAGTC
1122	2.65e-05	62	ATGATGTGTGCAAGCGTTAGTTTAGAGCATGTTGTTATCTCATCTACGTATTCGCATGTTTC
1121	2.65e-05	62	ATGGGGGACGGGGATAGTGGGGGTCACCAAGGTGCTCTTCAGCGCTCGCGCCCATGCCTAAG
1121	2.65e-05	62	ATGATGAGGTATGGGGGGTATCGGTTTCGCTCTCAGGGTTAGATCGTAGCATAGCTAGTGTA
1121	2.65e-05	62	ATGAACGTCTTTCCTTAGCGCGTTGGTCTACTTGCGTTTCTCGTATCAATACCGCTGGTTGT
1120	2.64e-05	62	ATGTTTGATACCATTACTTTGCTCGTTGTACTATCGATTATTTCTCCGATTTGGCTGGCTTG
1120	2.64e-05	62	ATGTCACCAATCCACCCGACTGCTTTGGAAATTACGACTTGTCTATGTATTAGCTCAAGCCC
1120	2.64e-05	62	ATGGTTGTTGCTTGATAATGCTTCGGTTTGATTATCATTTGGATCTTTTTTGATAATGGTCA
1120	2.64e-05	62	ATGGTTCTGGACGCCGTGTGTGCTTCTCTCCGAAGCTGTGTGTATGGTCAGGTTTTTGTCTA
1120	2.64e-05	62	ATGCTTTGCCTTGTGTTCGTTTGGGCCATTCATGACTATTGTATTACATTCTTCCTTATATG
1120	2.64e-05	62	ATGCGAACATACGAGTGTGCTTTTTGCGTCATAGCTGTACTTCGTACGAGCTCAGGTTCTTC
1120	2.64e-05	62	ATGCCGTTACGTAACCAGACGACCTGCGCCTTCGTTTTGCCGGCTCGTTACTGAGTTCCCTC
1119	2.64e-05	62	ATGTGTCACCTTTCATCACGGCAGTGTGAGCTGGGTGCACATGCGTATTGTGGTTTTGCCCT
1119	2.64e-05	62	ATGTGGCGGACCATTTGGGGTCTGTCTACCTGTCACCGGAGTCGTGCTGCATCGTCGGCGAA
1119	2.64e-05	62	ATGTCTGTTCGGCGCGGGTTAGAGTTGGCTTATCGCTCGGGCAACAGAGACCGTCGTCGATA
1119	2.64e-05	62	ATGGTACATGCCCGGCCGTACCCGGGCCTCGTACTTGGCATCCCGCGCCATAGAGTTTCTGG
1119	2.64e-05	62	ATGGCCTGGTTTGGACGTTGTATCCCACCAGTGCCCTGGGGTCGGCTTGCTCCATACCACGT
1119	2.64e-05	62	ATGCATCCCTTCTAGATGTTCTTTCAGGAGACGGTAACCTACTATTACGTTTGGGGTGTACA
1118	2.64e-05	62	ATGGGCGATTTCTTCGCCTTCCGTTTAAAAATGCATCTATATAAAATGATGTTGAACGCCAA
1118	2.64e-05	62	ATGCTTCGTGTTGGGGACGTTGCTCTGCCCGGGGTAGGGGTTTGTTGCCATGGTTACGCATC
1118	2.64e-05	62	ATGATTCGTATTCAGTGTCTCGTTGGCCGTGTATTTGACGGGTAATTCGTCGCCGCCGGTCC
1117	2.64e-05	62	ATGTTCGCCTTGCGCGCCCGATCCACAACGATGGACACGGGCTCTGGCGAGTGGTCCCGCGT
1117	2.64e-05	62	ATGGTTCCTCTCCTTTTTTCTCGTTGTTATTGGGTTCTTATGCTATGTATTGCAAACCTTTT
1117	2.64e-05	62	ATGGTCGTGTACGTGTCACGGTGGATCAGAGAATCTCAATCCCTTGGGTAACTGCTATCGTA
1117	2.64e-05	62	ATGGAGGGCTTCTGCCAAGTAGTCCATCCTTCGGTCCGACACGTCCCGACCCGGCGCCGTCT
1117	2.64e-05	62	ATGAGTGCGCTTGTTGCTTGTTCGAGGGCTTGGAGGATTAAGCCCGCGACAGTCTGTTACCC
1117	2.64e-05	62	ATGAGGGTTGTCCCCGGGAGTTTCTTGTTTCTGCATCTCATGTTATTCGTTTTTTTTCTCGT
1116	2.64e-05	62	ATGTTCATCACACTAGTCCACTTGCAAATCCTGGCGTATGATGTTTTCTCCATGCCCCCCCT
1116	2.64e-05	62	ATGTGTCGTTGGTCGTGGCAGGCGGGGTTCACTTGGTCAATTTGCGTTTGCGATAACGTTTT
1116	2.64e-05	62	ATGTCGTGTGAATCTTGTCTGGTGCGGTGTCCATTTTTTGTGTTCGGTTGTTGTCTCAGTCT
1116	2.64e-05	62	ATGGCGGAGTCAACGCCGAACGTGTTTGAGTTTTTAGCCATTACGGGTGTTGCTTATGGCTA
1116	2.64e-05	62	ATGCGTGGTTATTATTTAGTTGGTTTGTTTGTCCCTGCAGTCCTATGGTCTGTTGCAAGCCC
1116	2.64e-05	62	ATGCGGCGTGTCATCTCAGAGGTGCCTTTGGTGCGCCAGTCCTTATTATCTATTCGGACGTC
1116	2.64e-05	62	ATGACCCATTATGCTCCTTCATCCGCGTTCTTTAATCTATTCTCTGTATTTGAGGTTCAGTG
1116	2.64e-05	62	ATGAACTCTCGGGTCCACGGACTCGGATTTAGCAACTATACTCCCGACTTTCAATAGGTCCT
1115	2.63e-05	62	ATGTAAAATTTCTACAGCGTATGCTATCTTTTGCTACACTTTGCGTTATTAATTTGTGTTTT
1115	2.63e-05	62	ATGCAAGTAAAACTGATCGCCAGACGGTGTACGTGCGTGTGGCACCGCCCTGACCCGCGCAT
1114	2.63e-05	62	ATGTTTCTTCGCCATTCCAGTATTGGCCATGCCATTCCATCATCCTTGCTTGCTTTGGCGTC
1114	2.63e-05	62	ATGGTGGCACTGTGGTGTCGGCGGTCGCTTTAGGTACCAGTTCGGTGCACCACCGCGAAGGG
1114	2.63e-05	62	ATGGGTTCAATGGAGCTGACGTCACGCCTGACCTCGTCATATGTCACAAACGTTTAGCGGAC
1114	2.63e-05	62	ATGCGTGCCGATTTAACAATTTCTGTAACGGGGTGTACCCTCCTTAGGTTTTTCGTTGGCCG
1114	2.63e-05	62	ATGATTGCGTTTTCTCATTTCGTTTTCCCTGATATCGTTGAGGGTATAACGCCCTGTACTTT
1113	2.63e-05	62	ATGTGCTGGTAGATACCGGGATCGGCGTGGGCCCGTTTCTTTGGTAGGCGACGTTTTCAGTG
1113	2.63e-05	62	ATGCCTGCTGTTGGCCTGGTCGCGGGATTTCAGTTCTTCCTGGGGTCGGTGCTCATCACGGC
1112	2.63e-05	62	ATGTTTGGGATGTTTACAGTATCGATCTCCGGATTCATACGTTTACTCCAGATGGTGACTCA
1112	2.63e-05	62	ATGTCGCGGGGTCTTTGATTCGGGTGGGACTTTTTCGATCAATTACAAGTCAGGGTGGACTC
1111	2.62e-05	62	ATGGATCTCGCTCATCGCCTTGCGTCTATTGGAATGGCAGAGTAAGTTTTTTCCCTGGCGGA
1111	2.62e-05	62	ATGGAACCCCGGAGTGCCTCCGCGCCGCCGCCGTAAGGCGGCGGGTTCAGGCGTCTGAGACC
1111	2.62e-05	62	ATGCCCTCATCACCCCGTCCCCTGCCCGTGCTCGTATCACCCCCCCATCCACCGGCATCTGG
1110	2.62e-05	62	ATGTATTTGGCGTTGTTCTTCTTATGGGCGCGTGGAAAAAGTGGGTATCTTTACGTTCGCGT
1110	2.62e-05	62	ATGTACTCAAGTCGCGCCGCCTCTCAACTTCTAAACAGATATGTGGAATTGGCATGACCTAC
1110	2.62e-05	62	ATGGTCTATTGTATGCGGGTTGCCTGAAGACGTCTTTGTTCCGTCTGTCATGTTTATAATTT
1110	2.62e-05	62	ATGGCCGTCTCGAGCTTGCGTCGGAACTAGTTGATCGGGTACTCCCGCCACTTTACTGAACC
1110	2.62e-05	62	ATGATCCGGCGCGTTTTCGTGTGGATCACCCTTACCTGGATCACTATGCTCACCAGATTCAA
1109	2.62e-05	62	ATGTTGCCTTCGCGTCTGTGGTGTCGGCTTAGGTTCCCCGCGATCAGCTCGGTGGCACATTG
1109	2.62e-05	62	ATGTCTTTTGAGACGGCTGGCGCTTGTTGTCGCGTCTGAGCGTGCGGGATCGATCAACTTAC
1109	2.62e-05	62	ATGTCCTGGATGCTCGAGTGTTGTAAAAGCTGTGCCCCTCGGTCTGTTATCACAGCTATGAT
1109	2.62e-05	62	ATGTAATTAACTCTGTGTATAGTGTCCCTTGCAAAGCTTTTCTTCTTTAGCACATGTGTTAC
1109	2.62e-05	62	ATGGTGGGCAGCCTGTCTGTCGTATAGGGTTCCCGCGTTGCAGCCGTGCTATTGTGGATCGG
1109	2.62e-05	62	ATGGTCCGAACGCGGTTGTACCCCCTCGGATTCCTATTGTTACATCCGCTTTACTCCCGAGT
1109	2.62e-05	62	ATGGGGGGCACCGTGAAATCGACTGCTTTAAACGTTGCTCCGACACCACGCTCTCCGCATTC
1109	2.62e-05	62	ATGGAATTTAGAGACAAGACAAAGCTTTGTGTTTGACCCGCCCTCATGTCCCAGTTCTAAGG
1109	2.62e-05	62	ATGCGGTTGTGCGGCCGCCGTTTTCTTTATCATCTTTTGATGGGTAAATTCCAGCTTCCTCA
1109	2.62e-05	62	ATGACCTGAGCCGGTCCTGTCGGTCGGAGTCCCTCGCGCCTGGGCGGGGTCACGTTCTGCTG
1108	2.62e-05	62	ATGTGTCCTCCCTCCGTCCTCGCTATGGAGGATAATAATCTCTACGTGTCTTCGATTCCGAC
1108	2.62e-05	62	ATGTCGTTTAGTCGTTGATTTAAGACTATTGTGGTCAAGACCTCTACATCTCCGGATTTTGT
1108	2.62e-05	62	ATGGCGCGCCACTATTGGCGCTGTTACCTGGGGTACGGTCCATGTCTTGGGTTGCTGGTCCG
1108	2.62e-05	62	ATGGCCTAACTACATTTTCGGTCACACGCTCTTTTCATCCTTCTTGTGCGCCATTTAAGGCT
1108	2.62e-05	62	ATGGAATGTCGCGCATTCCTGTCTGTCGCGGCTAGAGGGCCATCAGATGACTTCGAGCTTTC
1108	2.62e-05	62	ATGGAAATTTTATTGCGTTGTGTTCGTCGAGGGGAGGTGCGTTTTTGTCTGTTATTTCTCGT
1107	2.61e-05	62	ATGTTGTGATAATCGGCAGAGGGGATTCTGGTTCTTTTTCCGCTCTGCTCTGGAGGCCTCTT
1107	2.61e-05	62	ATGTGGAACACAGGGTCTTTGGTTATAGTAGCTCAAGAGGCCTCGCGCGTCACGGTTCTGTG
1107	2.61e-05	62	ATGGTATTTTCTGGTGCGGGTAATTCGGTTTGTTGACTATCTAAGCTTTTTTATGGCGGTTT
1107	2.61e-05	62	ATGGGCAGAGCTAGTTGCCTCATGTTGCACCCCCACCGATGCCCTATGTGTCCACAGCCTGG
1107	2.61e-05	62	ATGGCCAGTTTCGTACTCCTATGCGTCAGGTGTTGAGAAGAGGGGGCCCCGAGGCGTGGATA
1107	2.61e-05	62	ATGCCTAGCTAGGGGTTTTGATGAACTGAAGGGCACTCTTCGGACCTGTCGAGATCAAAGAC
1106	2.61e-05	62	ATGTTTTTTTGTGCCACTGTTATTGTGCATCGTTCGGACACGTTCATGCGCTTTGTGACCTC
1106	2.61e-05	62	ATGTTTGACTGATGTGATCTACAAGCACGGTAAACTCCTATTATCTAGGTTTCGGCATGCTT
1106	2.61e-05	62	ATGTTGCCCCGTCGGTCCTGTGACTTATGTGAGTTATCACCGCCTGCGGGGCGCATGTCGGG
1106	2.61e-05	62	ATGTTAGTTGTTTCCTGAGCGCGCTTTCGTGCTCCTGTTCCCAGGCTGTCTAAGGGCTGTTC
1106	2.61e-05	62	ATGGTTGCAGGAGTGGTCGCTGGGGCGCCGCAGCTCGTCCGTCCACGTACATGCTGCGCTTA
1106	2.61e-05	62	ATGGGACGCTCCCCCCGTGCCGCGGGGCGCGCATCTTACGGCGCCGCAACTGCCCTTAGGCC
1106	2.61e-05	62	ATGGCTCGGTTTCGGGCATCTTGGGATTTCTCAGGCGAGCCGCCCTATGTGTTTAATCGCTT
1106	2.61e-05	62	ATGCTCATTGTGCTGATATGACTCCTCCGGTTAAGGCTTCTCTATCAAATTGATACTTGTTG
1106	2.61e-05	62	ATGCCGGCTATTCTCCGGGACTCACTCTGGACTGGTGTGGCGTGATACGGGGCCTTCTACAC
1106	2.61e-05	62	ATGACTTCATGATTTCTTCTTTATTGACGCTACTTGTGTTCGCCTATGCGCTAACGCTCTCT
1105	2.61e-05	62	ATGTAAATTCTCCGTTTTGCATCTATCGTAACATGTGGGCTCCAATATTTAAGTACTCTTTC
1105	2.61e-05	62	ATGGTTTTTACACGATTCACTTTGTATGTAGGTCCTTGTATCCTACACTAACCGTGTGAGTT
1105	2.61e-05	62	ATGGCGTTCCTTCGGGGCGAACACCTGACGTCTACCCCCTATCCCCGTAGGGGCGGTCAGTT
1105	2.61e-05	62	ATGGCAGATATGACCCCTTGTCCAGGTGGATTTGGTAGCTTTTTCGTCGCTTGGTTCGTTCT
1105	2.61e-05	62	ATGCCTGCCGGTTCCGGCACATCAGGGGTAGCCGTGCGCTCTCTGTGTGTGTGCGTTAATAG
1104	2.61e-05	62	ATGTTAGGCCTCTAGTGTTGGTGTTTAATCGGTCTCGTGCCTACTTCTATAATATGCCTACA
1104	2.61e-05	62	ATGTGGCTTCATGTAAACGGCCCGCTCGCTTCGTCTCAACCCTGAATGCGTGTGTGAAAACT
1104	2.61e-05	62	ATGTCGGAATAATGTACCGTTGAACTCTTCGCTTCCGTCCAGTTTAAAGTGTTTGTGCCCTG
1104	2.61e-05	62	ATGTAGTCGCACCTGGCAGTCTGGCTCTTCACCTCCTTTGTAATGTTGCTTAGTCCGTTGGT
1104	2.61e-05	62	ATGTACGAGTGTCTGCGTGAGTCTAAACCCTCGTAGATCCGTCCGCTGAGTTCATAAAGCGT
1104	2.61e-05	62	ATGCTTTTGGACTCTTATAAGGCTCACATCTGCCGCACGCCCAGTTTCGGACAGTCTTTCTC
1104	2.61e-05	62	ATGCTAGGCACTCTGGCCGTTTTTTTTGGTATCGTGTGAACGCTTTTTAACCGAGCGGTATC
1104	2.61e-05	62	ATGAGGCTGATTATTTCTCACTCGTACTGTGGTACTGGGGGCTGGGCTGCGGGCGGTCCGGC
1104	2.61e-05	62	ATGACCGGGCTTGGTGAATCGTCGGCAGTATTGATTCGATGGCCCATTGTGGCCCGGGTTCT
1103	2.6e-05	62	ATGTTTCTTATGCTTGCGATTGATTAATCATTCCATTCGTAATCATATGTTCGTTGCTTTAT
1103	2.6e-05	62	ATGTTTCAGCTGTGCCGGCGGCTTCGGGTCGTGCGGTGTTTCCGTTTCTCATTACGGGCGTT
1103	2.6e-05	62	ATGTTAAACGTGAGGGTGTTCGCGGAGGGGGGGGGTGGGTTGTTATACTCTGATCTACCTCG
1103	2.6e-05	62	ATGTGATTGAAGCGATGGGAGTGGTTTCTCTCGTCTTGGTAGCCTTTTTGTGGAGTGTGTTA
1103	2.6e-05	62	ATGTGAGCTGGAATCTCTGCTTCGGCCATCTGGTGTGTAGTGGCTTGTTAGCCCGAGATCTC
1103	2.6e-05	62	ATGGCCAGCGGAAGTAGATGGCTCTAATGGCTGGATCATACGGTGTACCGTGTCTTTGACCC
1103	2.6e-05	62	ATGGATACGGGCATCGCTGTAATGACGGGCTGGTCTTTGGAGCGGTGGAATGTTGTGTTTAG
[truncated: 53,903 more rows]
